# Supplementary material for: Whole-genome homozygosity mapping reveals candidate regions affecting bull fertility in US Holstein cattle
Source: BMC Genomics. 2020 May 4;21:338. doi: 10.1186/s12864-020-6758-y (PMC7199307; doi:10.1186/s12864-020-6758-y)
Supplement: Supplementary file 1 — Additional file 1. List of overlapping ROH detected across the entire genome. [file 12864_2020_6758_MOESM1_ESM.xlsx]

## Sheet: Sheet1
Region	No. Bulls	High	Low	Chr.	First SNP	Last SNP	Start	End	Kb	No SNP
S1	262	131	131	7	BovineHD0700028356	BovineHD0700028505	94747996	95252029	504.034	60
S2	262	130	132	7	BovineHD0700028585	BovineHD0700028585	95591471	95591471	0.001	1
S3	261	129	132	7	BovineHD0700028586	BovineHD0700028587	95594004	95600317	6.314	2
S4	248	115	133	7	BovineHD0700028614	BovineHD0700028670	95677412	95867464	190.053	22
S5	230	126	104	10	BovineHD1000011345	ARS-BFGL-NGS-59292	36132543	36374183	241.641	12
S6	230	124	106	10	BovineHD1000011410	BovineHD1000011577	36512489	37310465	797.977	51
S7	229	107	122	16	BovineHD1600021422	BovineHD1600021430	72994328	73033050	38.723	5
S8	226	124	102	10	BovineHD1000011391	BovineHD1000011402	36410918	36475805	64.888	7
S9	225	124	101	10	BovineHD1000011404	BovineHD1000011404	36486004	36486004	0.001	1
S10	225	121	104	10	BovineHD1000011623	BovineHD1000011897	37403962	38366023	962.062	70
S11	223	116	107	10	BovineHD1000015658	Hapmap50760-BTA-69265	52351390	52379056	27.667	2
S12	220	119	101	22	BovineHD2200006946	BovineHD4100015548	23418026	23640507	222.482	17
S13	219	103	116	16	BovineHD1600021455	BovineHD1600021505	73174097	73334739	160.643	21
S14	218	109	109	10	BovineHD1000016333	BovineHD1000016333	55084321	55084321	0.001	1
S15	213	107	106	10	BovineHD1000016186	BovineHD1000016189	54469129	54485443	16.315	3
S16	213	99	114	16	BovineHD1600021662	BovineHD1600021662	73643486	73643486	0.001	1
S17	209	109	100	10	BovineHD4100008151	BovineHD1000015950	53217578	53416642	199.065	6
S18	209	107	102	10	BovineHD1000016036	BovineHD1000016116	53931374	54259100	327.727	32
S19	206	110	96	20	BovineHD2000008974	ARS-BFGL-NGS-114946	30872111	31373420	501.31	27
S20	206	111	95	20	BovineHD2000009252	BovineHD2000009261	32081421	32125748	44.328	3
S21	205	117	88	2	BovineHD0200024139	BovineHD0200024206	84303278	84466693	163.416	20
S22	205	104	101	13	BovineHD1300001352	BovineHD1300001371	5268751	5324308	55.558	10
S23	205	110	95	20	BovineHD2000008805	BovineHD2000008840	29958630	30086008	127.379	13
S24	204	108	96	10	BovineHD1000015730	BTB-00424848	52556390	52649422	93.033	8
S25	204	111	93	20	ARS-BFGL-NGS-14616	BovineHD2000008867	30105126	30254334	149.209	13
S26	203	102	101	13	BovineHD1300001283	BTB-01221050	5037559	5044816	7.258	2
S27	203	110	93	20	BovineHD2000008913	BovineHD2000008916	30527011	30540195	13.185	2
S28	203	96	107	26	BovineHD2600004602	BovineHD2600004672	18077068	18365644	288.577	29
S29	202	102	100	13	BovineHD1300024809	BovineHD1300024809	5111011	5111011	0.001	1
S30	202	109	93	22	BovineHD2200006485	BovineHD2200006550	22180628	22412543	231.916	13
S31	201	101	100	13	BovineHD1300001714	BovineHD1300001714	6551319	6551319	0.001	1
S32	200	100	100	13	BovineHD1300001649	BovineHD1300001681	6337507	6425444	87.938	15
S33	200	101	99	20	BovineHD2000010073	BovineHD2000010088	35142439	35231042	88.604	7
S34	200	101	99	20	BovineHD2000010182	BovineHD2000010302	35622953	36014615	391.663	33
S35	199	97	102	16	BovineHD1600021369	ARS-BFGL-NGS-64868	72860437	72947931	87.495	16
S36	199	102	97	20	BovineHD2000010055	BovineHD2000010056	35063044	35069330	6.287	2
S37	199	93	106	26	BovineHD2600004766	BovineHD2600004778	18691186	18738202	47.017	4
S38	198	96	102	16	BovineHD1600021204	BovineHD1600021225	72526560	72568264	41.705	7
S39	198	107	91	20	Hapmap44088-BTA-50383	Hapmap57531-rs29013890	34725923	34800041	74.119	4
S40	198	100	98	20	BovineHD2000010318	BovineHD2000010329	36045485	36067803	22.319	4
S41	198	108	90	22	ARS-BFGL-NGS-21799	BovineHD2200007122	23931842	24006516	74.675	6
S42	198	96	102	26	BovineHD2600004480	BovineHD2600004581	17738951	18010948	271.998	32
S43	197	98	99	20	BovineHD2000010119	ARS-BFGL-NGS-38482	35391014	35463200	72.187	3
S44	197	99	98	20	BovineHD2000010375	BovineHD2000010376	36168903	36169625	0.723	2
S45	196	96	100	16	BovineHD1600021157	BovineHD1600021168	72427749	72450722	22.974	6
S46	196	108	88	20	BovineHD2000008286	BovineHD2000008286	28022989	28022989	0.001	1
S47	196	99	97	20	BTA-50482-no-rs	BovineHD2000010482	36319426	36465975	146.55	20
S48	196	108	88	22	BovineHD2200007272	BTA-53900-no-rs	24529953	24606457	76.505	3
S49	195	101	94	10	BovineHD1000016396	BovineHD1000016401	55309416	55328368	18.953	5
S50	195	99	96	10	BovineHD1000016695	BovineHD1000016695	56108151	56108151	0.001	1
S51	195	105	90	20	BovineHD2000007890	BovineHD2000008074	26421853	27187300	765.448	52
S52	195	105	90	20	BovineHD2000008112	BovineHD2000008183	27424814	27726943	302.13	23
S53	195	108	87	20	BTA-50190-no-rs	BovineHD2000008302	28062228	28075828	13.601	2
S54	195	108	87	20	BovineHD2000008322	BovineHD2000008322	28180867	28180867	0.001	1
S55	195	108	87	22	BovineHD2200007216	BovineHD2200007268	24384871	24515105	130.235	18
S56	194	112	82	2	BovineHD0200024274	BovineHD0200024325	84695613	84920628	225.016	14
S57	194	104	90	20	BovineHD2000007855	ARS-BFGL-NGS-12319	26299075	26319951	20.877	2
S58	192	104	88	20	BovineHD2000008207	BovineHD2000008207	27796598	27796598	0.001	1
S59	192	102	90	20	BovineHD2000010020	BovineHD2000010020	34927836	34927836	0.001	1
S60	191	109	82	2	BovineHD0200024422	Hapmap47969-BTA-48395	85212920	85302489	89.57	4
S61	191	100	91	22	BovineHD2200006344	BovineHD2200006357	21763325	21780064	16.74	11
S62	188	98	90	22	BovineHD2200006257	BovineHD2200006277	21572368	21612435	40.068	8
S63	187	89	98	10	BovineHD1000015460	BovineHD1000015471	51588042	51645599	57.558	5
S64	186	89	97	10	BovineHD1000015544	BovineHD1000015546	51849967	51863305	13.339	2
S65	185	99	86	20	BovineHD2000007852	BovineHD2000007853	26290760	26296754	5.995	3
S66	184	111	73	10	BovineHD1000019080	BovineHD1000019094	65978607	66009480	30.874	6
S67	184	110	74	10	BovineHD1000019115	BovineHD1000019201	66061716	66507570	445.855	27
S68	184	109	75	10	BovineHD1000019283	BovineHD1000019297	66920995	67019894	98.9	5
S69	184	110	74	10	BovineHD1000019339	BovineHD1000019350	67170889	67207978	37.09	5
S70	183	86	97	10	BTB-00428084	BovineHD1000015331	50975312	51071763	96.452	10
S71	183	109	74	10	BovineHD1000019385	BovineHD1000019385	67316265	67316265	0.001	1
S72	183	109	74	10	BovineHD1000019394	BovineHD1000019424	67352398	67524826	172.429	15
S73	183	94	89	20	BovineHD2000009529	BovineHD2000009565	33256142	33341878	85.737	12
S74	183	101	82	22	BovineHD2200006616	BovineHD2200006674	22694455	22805506	111.052	21
S75	182	93	89	2	BovineHD0200028996	BovineHD0200029031	100545591	100658747	113.157	11
S76	182	92	90	10	ARS-BFGL-NGS-106042	ARS-BFGL-NGS-106042	56235634	56235634	0.001	1
S77	181	101	80	22	BovineHD2200006852	BovineHD2200006913	23139341	23307565	168.225	14
S78	180	91	89	2	BovineHD0200028911	BovineHD0200028990	100185439	100535767	350.329	18
S79	180	91	89	20	BovineHD2000011050	BovineHD2000011066	38854061	38888773	34.713	6
S80	179	108	71	10	BovineHD1000019810	BovineHD1000019813	68797470	68801850	4.381	3
S81	179	109	70	10	BovineHD1000020085	BovineHD1000020085	69876192	69876192	0.001	1
S82	179	88	91	26	BovineHD2600005270	BovineHD4100017746	20513899	20528007	14.109	5
S83	178	90	88	10	BovineHD1000016846	BovineHD1000016846	56506883	56506883	0.001	1
S84	178	107	71	10	BovineHD1000018667	BovineHD1000018669	64474620	64481153	6.534	3
S85	178	107	71	10	BovineHD1000018671	BovineHD1000018676	64492218	64519943	27.726	5
S86	178	107	71	10	BovineHD1000018682	BovineHD1000018724	64548310	64670561	122.252	23
S87	178	109	69	10	BovineHD1000019859	BovineHD1000019879	68975386	69047911	72.526	6
S88	178	109	69	10	BovineHD1000019910	BovineHD1000019925	69213407	69263101	49.695	9
S89	178	109	69	10	BovineHD1000019999	BovineHD1000020029	69515185	69624746	109.562	9
S90	177	106	71	10	BovineHD1000018620	BovineHD1000018621	64343305	64345666	2.362	2
S91	177	107	70	10	BovineHD1000019548	BovineHD1000019550	67974872	67982559	7.688	2
S92	177	106	71	10	ARS-BFGL-NGS-18531	BovineHD1000019795	68648814	68772980	124.167	6
S93	177	110	67	10	BovineHD1000019978	Hapmap29285-BTA-162580	69458775	69478429	19.655	5
S94	177	98	79	29	BovineHD2900011381	BovineHD4100019054	37118516	37315423	196.908	23
S95	177	98	79	29	ARS-BFGL-NGS-33015	BovineHD2900011495	37368577	37381477	12.901	2
S96	177	99	78	29	BovineHD2900011549	BovineHD2900011546	37590875	37623388	32.514	6
S97	177	98	79	29	BovineHD2900012017	BovineHD2900012017	39205805	39205805	0.001	1
S98	176	105	71	10	BovineHD1000018568	BovineHD1000018569	64114719	64116331	1.613	2
S99	176	105	71	10	BTA-112974-no-rs	BovineHD1000018906	65020001	65356987	336.987	12
S100	176	107	69	10	BovineHD1000019664	Hapmap26720-BTA-151724	68307915	68405934	98.02	8
S101	176	107	69	10	BovineHD1000019701	ARS-BFGL-NGS-21750	68472249	68542119	69.871	12
S102	176	109	67	10	BovineHD1000020080	BovineHD1000020080	69862563	69862563	0.001	1
S103	176	96	80	20	BovineHD2000007626	BovineHD2000007632	25490769	25530208	39.44	3
S104	176	88	88	26	BovineHD2600005389	BovineHD2600005389	20915211	20915211	0.001	1
S105	175	89	86	2	BovineHD0200029358	BovineHD0200029371	101750055	101807266	57.212	4
S106	175	89	86	10	BovineHD1000017093	BovineHD1000017117	57640478	57774024	133.547	11
S107	175	106	69	10	BovineHD1000019759	BovineHD1000019765	68602507	68621855	19.349	4
S108	175	106	69	10	BovineHD1000020145	BovineHD1000020171	70068039	70197389	129.351	10
S109	175	95	80	20	BovineHD2000007528	BovineHD2000007574	24982735	25227981	245.247	9
S110	175	98	77	29	BovineHD2900012226	BovineHD2900012228	39664817	39671639	6.823	2
S111	174	80	94	10	Hapmap49275-BTA-69259	BovineHD1000015575	52023076	52027005	3.93	2
S112	174	81	93	10	BovineHD1000015594	BovineHD1000015612	52084823	52175975	91.153	9
S113	174	104	70	10	BovineHD1000018555	BovineHD1000018562	64071566	64094738	23.173	5
S114	174	104	70	10	BovineHD1000018575	BovineHD1000018575	64143619	64143619	0.001	1
S115	173	85	88	10	BovineHD1000016977	BovineHD1000031441	56974271	56982378	8.108	2
S116	173	88	85	20	BovineHD2000010846	BTB-01189967	37884114	38418606	534.493	42
S117	173	88	85	26	BovineHD2600005430	BovineHD2600005440	21106253	21156471	50.219	8
S118	172	89	83	10	BovineHD1000017213	BovineHD1000017269	58186415	58377969	191.555	23
S119	172	102	70	10	BovineHD1000018305	BovineHD1000018351	63072990	63258090	185.101	24
S120	172	94	78	20	BovineHD2000007689	ARS-BFGL-NGS-107265	25725918	25753294	27.377	6
S121	172	90	82	20	BovineHD2000008695	BovineHD2000008731	29628932	29732177	103.246	13
S122	172	87	85	20	BovineHD2000009397	BovineHD2000009452	32849415	32969484	120.07	20
S123	171	86	85	2	BovineHD0200029047	BovineHD0200029112	100712698	100937306	224.609	10
S124	171	90	81	10	BovineHD1000017321	BovineHD1000017358	58652602	58866109	213.508	19
S125	171	107	64	10	BovineHD1000020440	BTB-01246946	71023784	71510327	486.544	29
S126	171	93	78	20	BovineHD2000007740	BovineHD2000007765	25863788	25961427	97.64	5
S127	171	86	85	20	ARS-BFGL-NGS-111420	BovineHD2000010816	37529317	37788255	258.939	37
S128	170	91	79	10	Hapmap54378-rs29019795	BovineHD1000017405	58938646	59009730	71.085	11
S129	170	80	90	16	BovineHD1600021890	BovineHD1600021903	74190256	74209661	19.406	4
S130	169	91	78	10	BovineHD1000017415	BovineHD1000017439	59097520	59318045	220.526	14
S131	169	105	64	10	BovineHD1000020602	Hapmap59040-rs29025644	71756246	71956178	199.933	5
S132	168	84	84	14	BovineHD1400000436	BovineHD1400000579	1521493	2092733	571.241	52
S133	168	84	84	14	BovineHD1400000589	BovineHD1400000589	2120740	2120740	0.001	1
S134	168	87	81	20	BovineHD2000008682	BovineHD2000008684	29558834	29563127	4.294	2
S135	168	86	82	20	BovineHD2000009475	BovineHD2000009507	33082352	33165143	82.792	10
S136	166	92	74	10	BovineHD1000017645	BovineHD1000017663	60425255	60492900	67.646	7
S137	166	88	78	20	BovineHD2000011185	BTA-110053-no-rs	39277419	39311943	34.525	7
S138	166	82	84	22	BovineHD2200004754	BovineHD2200004758	16379613	16413147	33.535	5
S139	165	97	68	10	BovineHD1000010222	BovineHD1000010227	31626198	31635398	9.201	4
S140	165	96	69	10	BovineHD1000010229	BovineHD1000010325	31642024	32192406	550.383	51
S141	165	97	68	10	BovineHD1000010489	BovineHD1000010493	32757891	32768074	10.184	4
S142	165	82	83	10	BovineHD1000016892	BovineHD1000016895	56700201	56707317	7.117	3
S143	165	90	75	10	BovineHD1000017607	BovineHD1000017611	60212618	60227772	15.155	3
S144	165	91	74	10	BovineHD1000031464	BovineHD1000017623	60298890	60308078	9.189	3
S145	165	87	78	26	BovineHD2600005462	BovineHD2600005567	21275851	21638374	362.524	24
S146	165	92	73	29	BovineHD2900011378	BovineHD2900011378	37112771	37112771	0.001	1
S147	164	96	68	6	BovineHD0600002498	BovineHD0600002529	9374539	9454855	80.317	16
S148	164	96	68	10	BTA-62321-no-rs	BovineHD1000010447	32581893	32590392	8.5	2
S149	164	100	64	20	BovineHD2000013102	BovineHD2000013127	46401717	46509124	107.408	10
S150	163	78	85	4	BovineHD0400014957	BTB-01889269	54025560	55367536	1341.98	65
S151	163	86	77	20	BovineHD2000008599	BovineHD2000008606	29203001	29222766	19.766	4
S152	163	81	82	20	BovineHD2000010613	BovineHD2000010713	37030719	37431940	401.222	28
S153	162	83	79	13	BovineHD1300001197	BovineHD1300001211	4711681	4782445	70.765	9
S154	162	99	63	20	BovineHD2000012880	BovineHD2000012979	45485422	45828952	343.531	26
S155	162	99	63	20	BovineHD2000013002	BTB-00786292	45921346	46012686	91.341	10
S156	162	98	64	20	BovineHD2000013142	BovineHD2000013153	46608990	46671914	62.925	3
S157	162	92	70	29	BovineHD4100019063	BovineHD4100019063	40303561	40303561	0.001	1
S158	161	86	75	10	BovineHD1000017700	ARS-BFGL-BAC-14808	60711410	60742043	30.634	4
S159	161	84	77	13	BovineHD1300001226	ARS-BFGL-NGS-49836	4836509	4861339	24.831	5
S160	161	86	75	20	BovineHD2000008428	BovineHD2000008431	28468353	28484884	16.532	4
S161	161	95	66	20	BovineHD2000012665	BTA-50669-no-rs	44514102	44527519	13.418	4
S162	161	75	86	26	BovineHD2600005173	BovineHD2600005239	19904807	20378300	473.494	20
S163	161	91	70	29	BovineHD2900012405	BovineHD2900012405	40313105	40313105	0.001	1
S164	160	82	78	16	ARS-BFGL-NGS-3098	BTB-00658966	69607606	69638537	30.932	4
S165	159	82	77	16	BovineHD1600020045	BovineHD1600020242	69071675	69419512	347.838	47
S166	159	82	77	16	BovineHD1600020252	BovineHD1600020254	69446741	69458533	11.793	2
S167	159	97	62	20	BovineHD2000013372	BovineHD2000013415	47682096	47892239	210.144	15
S168	158	84	74	20	BovineHD2000008326	BovineHD2000008365	28204883	28297917	93.035	14
S169	158	85	73	20	BovineHD2000008473	BovineHD2000008495	28668419	28759974	91.556	12
S170	158	88	70	20	ARS-BFGL-NGS-20739	BovineHD2000011566	40105543	40299236	193.694	50
S171	158	87	71	20	BovineHD2000011624	BovineHD2000011629	40531219	40551272	20.054	4
S172	158	89	69	29	BovineHD2900012265	BovineHD2900012265	39803454	39803454	0.001	1
S173	157	81	76	5	BovineHD0500005529	BovineHD0500005534	19156308	19172524	16.217	5
S174	157	82	75	16	BovineHD1600020357	BovineHD1600020360	69871453	69880883	9.431	2
S175	157	88	69	20	BovineHD4100014701	BovineHD2000011611	40398527	40465070	66.544	6
S176	157	88	69	20	BovineHD2000011842	BovineHD2000011850	41134768	41170841	36.074	7
S177	157	89	68	20	BovineHD2000011923	BovineHD2000011923	41489417	41489417	0.001	1
S178	157	87	70	29	BovineHD2900012372	BovineHD2900012402	40193464	40298129	104.666	16
S179	156	81	75	20	BovineHD2000009280	BovineHD2000009313	32202250	32411153	208.904	14
S180	156	88	68	20	BovineHD4100014707	ARS-BFGL-BAC-33670	41271544	41465643	194.1	12
S181	156	76	80	22	BovineHD2200004349	BovineHD2200004356	15998599	16035145	36.547	5
S182	156	80	76	26	BovineHD2600006072	BovineHD2600006072	23251958	23251958	0.001	1
S183	155	79	76	20	BovineHD2000008654	BovineHD2000008656	29368041	29376013	7.973	3
S184	155	82	73	20	BovineHD2000009270	BovineHD2000009270	32158790	32158790	0.001	1
S185	155	85	70	20	BovineHD2000011690	BTA-110775-no-rs	40765544	40836864	71.321	11
S186	155	76	79	22	ARS-BFGL-NGS-11112	BovineHD2200004287	15787078	15793592	6.515	2
S187	154	79	75	2	BovineHD0200029398	BovineHD0200029402	101939464	101961755	22.292	2
S188	154	80	74	5	BovineHD0500005594	BovineHD0500005608	19373553	19395240	21.688	2
S189	154	81	73	5	BovineHD0500005628	BovineHD0500005654	19450560	19508272	57.713	7
S190	154	86	68	10	BovineHD1000017842	Hapmap51762-BTA-72357	61472903	61493303	20.401	4
S191	154	75	79	11	Hapmap51861-BTA-86131	BovineHD1100011355	38522047	38669578	147.532	11
S192	154	81	73	16	BovineHD1600020391	BovineHD1600020412	69933116	70018275	85.16	9
S193	154	80	74	16	BovineHD1600020475	BovineHD1600020475	70196322	70196322	0.001	1
S194	154	92	62	20	BovineHD2000012465	BovineHD2000012474	43718395	43748915	30.521	5
S195	154	94	60	20	BovineHD2000021345	BovineHD2000012740	44807872	44831474	23.603	3
S196	153	88	65	10	BovineHD1000017874	BovineHD1000017876	61631567	61641353	9.787	2
S197	153	92	61	10	BovineHD1000018088	BovineHD1000018110	62478919	62557047	78.129	7
S198	153	75	78	11	BovineHD1100011369	BovineHD1100011369	38726844	38726844	0.001	1
S199	153	81	72	13	BovineHD1300015750	ARS-BFGL-NGS-5166	54966790	55346786	379.997	29
S200	152	80	72	13	BovineHD1300015455	BovineHD1300015694	53997600	54789097	791.498	52
S201	151	90	61	10	ARS-BFGL-BAC-14794	BovineHD1000017961	62005356	62051409	46.054	8
S202	151	90	61	10	BovineHD1000017995	BovineHD1000017999	62167643	62191991	24.349	4
S203	151	77	74	19	BovineHD1900007496	BovineHD1900007497	24953897	24957252	3.356	2
S204	151	86	65	20	BTA-50087-no-rs	ARS-BFGL-NGS-113565	24747276	24840568	93.293	13
S205	150	79	71	4	Hapmap48859-BTA-70287	BovineHD0400011690	42305789	42376441	70.653	4
S206	150	86	64	10	BovineHD1000017858	BovineHD1000017858	61525075	61525075	0.001	1
S207	149	81	68	13	BovineHD1300015978	BovineHD1300015988	55550204	55577532	27.329	4
S208	148	77	71	5	BovineHD4100003467	BovineHD0500005525	19088818	19143205	54.388	2
S209	148	83	65	10	Hapmap58563-rs29026478	ARS-BFGL-BAC-11666	49510590	49597975	87.386	16
S210	148	78	70	20	ARS-BFGL-NGS-13632	BovineHD2000009753	33836807	33874022	37.216	3
S211	148	76	72	26	BovineHD2600006147	BovineHD2600006175	23642370	23698168	55.799	6
S212	147	92	55	2	BovineHD0200035613	BovineHD0200035678	122242657	122502525	259.869	24
S213	147	91	56	2	BovineHD0200035730	BovineHD0200035782	122696455	122865757	169.303	25
S214	147	91	56	2	BovineHD0200035853	ARS-BFGL-NGS-119472	123015230	123018957	3.728	2
S215	147	92	55	2	BovineHD0200035861	BovineHD0200035886	123029636	123078827	49.192	7
S216	147	87	60	4	BovineHD0400013978	BovineHD0400013944	50286298	50321757	35.46	4
S217	147	71	76	7	BovineHD0700030047	BovineHD0700030110	100546861	100768264	221.404	25
S218	147	71	76	11	BovineHD1100011489	BovineHD1100011528	39003801	39111261	107.461	21
S219	147	72	75	11	BovineHD1100011532	BovineHD1100011612	39119418	39416156	296.739	23
S220	147	81	66	13	BovineHD1300015368	BovineHD1300015375	53675634	53695180	19.547	5
S221	146	90	56	2	BovineHD0200036236	BovineHD0200036261	124181264	124260768	79.505	15
S222	146	87	59	4	BovineHD0400013857	ARS-BFGL-NGS-9028	49907591	50239474	331.884	30
S223	146	75	71	4	BovineHD0400017475	BovineHD0400017478	63412081	63424544	12.464	3
S224	146	75	71	4	BovineHD0400017483	BovineHD0400017614	63447360	63918207	470.848	46
S225	146	74	72	5	BovineHD0500005425	BovineHD0500005456	18667488	18829653	162.166	13
S226	146	85	61	7	ARS-BFGL-NGS-6970	ARS-BFGL-NGS-6970	44131991	44131991	0.001	1
S227	146	82	64	10	BovineHD1000014756	BovineHD1000014756	48960925	48960925	0.001	1
S228	146	78	68	16	BovineHD1600016608	BovineHD1600016628	58019420	58083199	63.78	9
S229	146	79	67	16	BovineHD1600016684	BovineHD1600016697	58227797	58264108	36.312	7
S230	146	76	70	20	BovineHD2000009707	BovineHD2000009735	33663355	33768369	105.015	13
S231	146	87	59	20	BovineHD2000013635	BovineHD2000013646	48915206	48962674	47.469	6
S232	145	92	53	7	BovineHD0700016154	BovineHD0700016172	54134239	54170407	36.169	18
S233	145	71	74	7	BovineHD0700030226	BovineHD0700030229	101070658	101088310	17.653	2
S234	145	82	63	10	BovineHD1000014759	BovineHD1000014769	48971018	49020175	49.158	7
S235	145	83	62	20	BovineHD4100014616	BovineHD2000007374	24488882	24489532	0.651	2
S236	145	75	70	20	BovineHD2000009620	BovineHD2000009654	33465481	33522935	57.455	3
S237	145	89	56	20	BovineHD2000013771	BTB-01522825	49495271	49542661	47.391	4
S238	145	73	72	22	BovineHD2200005027	ARS-BFGL-NGS-97597	17485452	17533970	48.519	10
S239	144	86	58	4	BovineHD0400013651	BovineHD0400013672	49288161	49383825	95.665	11
S240	144	84	60	4	BTB-01287474	BovineHD0400013910	50387403	50391156	3.754	2
S241	144	73	71	4	BovineHD0400017420	BovineHD0400017420	63219847	63219847	0.001	1
S242	144	71	73	7	BovineHD0700030134	BovineHD0700030185	100815642	100980741	165.1	17
S243	144	86	58	20	BovineHD2000013536	BovineHD2000013536	48521233	48521233	0.001	1
S244	144	88	56	20	BovineHD2000013711	BovineHD2000013714	49326846	49343502	16.657	3
S245	143	89	54	2	BovineHD0200036279	BovineHD0200036279	124333032	124333032	0.001	1
S246	143	86	57	4	BTB-00180519	BovineHD0400013383	48155609	48427957	272.349	12
S247	143	85	58	4	BovineHD0400013556	BovineHD0400013597	49023954	49118557	94.604	16
S248	143	83	60	4	BovineHD0400014008	BovineHD0400014012	50504938	50522501	17.564	4
S249	143	81	62	4	BovineHD0400014059	BovineHD0400014059	50536404	50536404	0.001	1
S250	143	80	63	7	BovineHD0700022388	BovineHD0700022414	74156411	74291585	135.175	14
S251	143	81	62	10	BovineHD1000011036	BovineHD1000011117	34956818	35167815	210.998	23
S252	143	90	53	10	BTB-01332998	BovineHD1000020901	73207644	73221313	13.67	4
S253	142	89	53	2	BovineHD0200035955	BovineHD0200036025	123198814	123402513	203.7	33
S254	142	81	61	8	BovineHD0800018997	BovineHD0800019000	63087140	63095889	8.75	5
S255	142	81	61	8	BovineHD0800019164	BovineHD4100006863	63524953	63652965	128.013	16
S256	142	82	60	10	BovineHD1000010543	BovineHD1000010548	33011171	33026125	14.955	4
S257	142	79	63	16	BovineHD1600016412	BovineHD1600016448	57225749	57376845	151.097	16
S258	142	74	68	19	BovineHD1900007425	BovineHD1900007474	24691894	24865907	174.014	25
S259	141	88	53	2	BovineHD0200036049	BovineHD0200036049	123486075	123486075	0.001	1
S260	141	69	72	4	ARS-BFGL-NGS-113702	BTB-01066453	53516271	53543667	27.397	2
S261	141	72	69	4	BovineHD0400017755	BovineHD0400017858	64370569	64692423	321.855	44
S262	141	89	52	7	BovineHD4100006081	BovineHD0700016447	55246640	55453089	206.45	19
S263	141	86	55	8	Hapmap54541-rs29014049	BovineHD0800016978	55218811	56016579	797.769	48
S264	141	79	62	16	BovineHD4100012619	BovineHD1600016511	57686409	57716128	29.72	4
S265	141	78	63	16	Hapmap41703-BTA-97902	Hapmap41703-BTA-97902	57779958	57779958	0.001	1
S266	141	76	65	20	BovineHD2000009787	BovineHD2000009831	34052243	34238971	186.729	26
S267	140	70	70	2	BovineHD4100001683	BovineHD0200038150	130484305	130592372	108.068	6
S268	140	83	57	10	BovineHD1000009409	BovineHD1000009428	28633985	28681167	47.183	9
S269	140	86	54	20	BovineHD2000012365	BovineHD2000012368	43287639	43300557	12.919	3
S270	139	79	60	8	BovineHD0800017637	BovineHD0800017653	58609701	58652084	42.384	7
S271	139	79	60	8	BovineHD0800017659	BovineHD0800017713	58670437	58896306	225.87	21
S272	139	78	61	8	BovineHD0800018711	BovineHD0800018716	62241500	62258515	17.016	6
S273	139	83	56	10	BTA-89103-no-rs	BovineHD1000010190	31421179	31441134	19.956	4
S274	139	66	73	16	ARS-BFGL-NGS-104195	BovineHD1600008043	27851640	27990068	138.429	21
S275	139	66	73	16	BovineHD1600008055	BovineHD1600008178	28010861	28365049	354.189	30
S276	139	67	72	16	BovineHD1600008220	BovineHD1600008225	28487395	28495902	8.508	4
S277	139	67	72	16	ARS-BFGL-NGS-21122	BovineHD1600008238	28506872	28542460	35.589	3
S278	139	68	71	16	BovineHD1600008266	BovineHD1600008311	28637865	28752101	114.237	20
S279	138	78	60	6	BTA-104961-no-rs	BovineHD0600002284	8450316	8559365	109.05	12
S280	138	84	54	7	BovineHD0700012463	BovineHD0700012574	41499164	42039870	540.707	22
S281	138	85	53	7	BovineHD0700012640	BovineHD0700012689	42308182	42435667	127.486	9
S282	138	64	74	7	BovineHD0700030435	BovineHD0700030447	101765284	101811094	45.811	6
S283	138	80	58	8	BovineHD0800018343	BovineHD0800018343	61003435	61003435	0.001	1
S284	138	79	59	10	BovineHD1000014814	BovineHD1000014892	49132282	49353424	221.143	30
S285	138	78	60	16	BovineHD1600016749	BovineHD1600016822	58456108	58676432	220.325	22
S286	138	71	67	19	BovineHD1900007379	BovineHD1900007403	24579789	24628286	48.498	11
S287	138	79	59	20	BovineHD2000007277	BovineHD2000007278	24172594	24173265	0.672	2
S288	137	66	71	2	BovineHD0200022666	BovineHD0200022744	78540387	78783391	243.005	18
S289	137	76	61	4	BovineHD0400014131	BovineHD0400014135	50800811	50811932	11.122	2
S290	137	73	64	4	BovineHD0400014158	BovineHD0400014191	50873229	50979233	106.005	15
S291	137	68	69	4	BTB-01066381	BTB-01066381	53463433	53463433	0.001	1
S292	137	77	60	6	BTB-01069292	BTB-02016906	9166519	9189316	22.798	4
S293	137	76	61	7	BovineHD0700022323	BovineHD0700022374	73921199	74086455	165.257	10
S294	137	77	60	7	BovineHD0700022379	BovineHD0700022379	74106575	74106575	0.001	1
S295	137	78	59	8	BovineHD0800033755	BovineHD0800018666	61674285	62105809	431.525	9
S296	137	80	57	10	ARS-BFGL-BAC-11658	ARS-BFGL-BAC-11658	48956514	48956514	0.001	1
S297	137	71	66	14	ARS-BFGL-NGS-10284	ARS-BFGL-NGS-10284	2282659	2282659	0.001	1
S298	137	69	68	16	BovineHD1600020738	BovineHD1600020743	71068634	71085042	16.409	3
S299	137	69	68	19	BovineHD1900007175	BovineHD4100014073	24085446	24304851	219.406	34
S300	137	70	67	19	BovineHD1900007281	Hapmap40985-BTA-44868	24340475	24458130	117.656	19
S301	137	75	62	20	BovineHD2000007299	ARS-BFGL-NGS-22892	24214341	24268879	54.539	10
S302	137	80	57	20	BovineHD2000012144	BovineHD2000012154	42204014	42226969	22.956	8
S303	136	67	69	1	BovineHD0100022713	BovineHD0100022713	78335730	78335730	0.001	1
S304	136	79	57	6	BovineHD0600002366	BovineHD0600002386	8824920	8889572	64.653	7
S305	136	85	51	10	BTB-01402397	BovineHD1000009376	27420541	28564841	1144.3	106
S306	136	78	58	10	BovineHD1000014708	BovineHD1000014724	48734891	48828282	93.392	7
S307	136	76	60	13	BovineHD1300013893	BovineHD1300013899	47113533	47129676	16.144	5
S308	136	72	64	14	BovineHD1400009772	BovineHD1400009775	31975372	31985220	9.849	3
S309	136	68	68	19	BovineHD1900007082	BovineHD1900007082	23877534	23877534	0.001	1
S310	136	78	58	20	BTB-00784252	BovineHD2000012207	42286958	42449783	162.826	11
S311	135	66	69	1	BovineHD0100022664	BovineHD0100022664	78142253	78142253	0.001	1
S312	135	78	57	6	BTB-01645485	BovineHD0600002441	9049173	9117365	68.193	8
S313	135	78	57	6	BTB-01069210	BTB-01069210	9142299	9142299	0.001	1
S314	135	64	71	7	BovineHD0700030475	BovineHD0700030481	101930740	101956846	26.107	3
S315	135	73	62	8	BovineHD0800033785	BovineHD0800020598	68108457	68129098	20.642	5
S316	135	75	60	13	BovineHD1300013921	BovineHD1300013950	47292277	47396959	104.683	10
S317	135	72	63	14	BovineHD1400009816	BovineHD1400009816	32090407	32090407	0.001	1
S318	135	73	62	14	BovineHD1400009879	BovineHD1400009953	32243482	32436034	192.553	15
S319	135	73	62	14	BovineHD1400009961	BovineHD1400009961	32469143	32469143	0.001	1
S320	134	66	68	2	BovineHD0200023101	ARS-BFGL-NGS-41490	79971533	80231220	259.688	29
S321	134	66	68	2	BovineHD0200023234	BovineHD0200023236	80418948	80421307	2.36	3
S322	134	66	68	4	Hapmap55561-rs29010357	BovineHD0400015885	57841866	57882926	41.061	4
S323	134	66	68	4	BovineHD0400015914	BovineHD4100002909	57995778	58105884	110.107	14
S324	134	76	58	8	BovineHD0800018182	BovineHD0800018190	60479382	60492290	12.909	3
S325	134	77	57	8	Hapmap54421-rs29021656	BovineHD0800019231	63715931	63736320	20.39	3
S326	134	74	60	8	BovineHD0800020240	ARS-BFGL-NGS-100986	67000007	67033400	33.394	5
S327	134	65	69	29	BovineHD2900012707	Hapmap49490-BTA-121555	41477784	41646248	168.465	14
S328	133	64	69	2	BovineHD0200037917	BovineHD0200037955	129909519	129972262	62.744	13
S329	133	64	69	4	BovineHD0400015755	BovineHD0400015767	57413540	57436155	22.616	5
S330	133	62	71	7	BovineHD0700030360	BovineHD0700030369	101544660	101571482	26.823	6
S331	133	75	58	8	BovineHD0800018123	BTB-01552316	60332759	60338169	5.411	2
S332	133	76	57	10	BovineHD1000010563	BovineHD1000010563	33059698	33059698	0.001	1
S333	133	75	58	16	BovineHD1600016392	BovineHD1600016398	57159702	57167908	8.207	4
S334	132	69	63	2	BovineHD0200032191	DPI-47	110945957	111094988	149.032	7
S335	132	64	68	2	BovineHD0200038012	BovineHD0200038012	130153889	130153889	0.001	1
S336	132	75	57	4	BovineHD0400011717	BovineHD0400011743	42529744	42648789	119.046	7
S337	132	66	66	5	BovineHD0500005720	BovineHD0500005723	19668609	19676441	7.833	2
S338	132	78	54	10	BovineHD1000010675	BovineHD1000010677	33592360	33608370	16.011	2
S339	132	77	55	10	BovineHD1000010746	BovineHD1000010749	33804624	33808364	3.741	4
S340	132	75	57	10	BovineHD1000010956	BovineHD1000010956	34566197	34566197	0.001	1
S341	132	71	61	14	BovineHD1400000651	BovineHD1400000651	2298956	2298956	0.001	1
S342	131	64	67	2	BovineHD0200038013	BovineHD0200038018	130154854	130160896	6.043	4
S343	131	73	58	4	BovineHD0400011794	BovineHD0400011820	42858942	42909899	50.958	9
S344	131	69	62	4	BovineHD0400014306	BovineHD0400035434	51453885	51788583	334.699	31
S345	131	64	67	4	BovineHD0400015679	Hapmap38342-BTA-70722	57106996	57308028	201.033	16
S346	131	72	59	8	BovineHD0800020117	BovineHD0800020145	66588291	66696653	108.363	9
S347	131	54	77	13	BovineHD1300024094	BovineHD1300024202	82164887	82470923	306.037	45
S348	131	70	61	14	BovineHD1400000654	BovineHD4100010561	2309238	2311164	1.927	2
S349	131	74	57	16	BovineHD1600016232	BovineHD1600016344	56711057	56947513	236.457	32
S350	131	67	64	29	BovineHD4100019083	BovineHD2900013028	42589265	42737350	148.086	16
S351	130	69	61	2	BovineHD0200032234	BovineHD0200032256	111140363	111180890	40.528	10
S352	130	69	61	5	BovineHD0500005329	BovineHD0500005367	18249705	18424973	175.269	19
S353	130	73	57	6	BovineHD0600022055	ARS-BFGL-NGS-108577	78161854	78231805	69.952	6
S354	130	83	47	8	BovineHD0800017002	BovineHD0800017119	56084360	56629644	545.285	31
S355	130	71	59	8	BovineHD0800019993	BovineHD0800019993	66088431	66088431	0.001	1
S356	130	71	59	8	BovineHD0800020699	BovineHD0800020699	68398723	68398723	0.001	1
S357	130	77	53	10	BovineHD1000010634	BovineHD1000010674	33441847	33589407	147.561	17
S358	130	72	58	10	BovineHD1000010990	BovineHD1000010991	34753512	34757003	3.492	2
S359	130	75	55	10	BovineHD1000012036	BovineHD1000012178	38886963	39490415	603.453	55
S360	130	70	60	14	BovineHD1400000685	BovineHD1400000686	2351550	2352342	0.793	2
S361	130	71	59	14	BovineHD1400010024	BovineHD1400010034	32646913	32688320	41.408	5
S362	130	69	61	16	BovineHD1600016736	BovineHD1600016736	58408073	58408073	0.001	1
S363	130	79	51	26	BovineHD2600011990	BovineHD2600011991	42837158	42838653	1.496	2
S364	129	67	62	1	BovineHD0100022839	BovineHD0100022846	78771750	78798556	26.807	2
S365	129	77	52	4	BovineHD0400013255	BovineHD0400013289	47967539	48069193	101.655	5
S366	129	63	66	4	BovineHD0400015536	BovineHD0400015602	56594823	56880368	285.546	22
S367	129	73	56	6	BTA-05242-no-rs	BovineHD0600022402	79502698	79608387	105.69	6
S368	129	61	68	7	BovineHD0700030517	BovineHD0700030566	102062512	102205004	142.493	15
S369	129	72	57	10	BovineHD1000012303	BovineHD1000012316	39913501	39973951	60.451	12
S370	129	67	62	10	BovineHD1000028627	BovineHD1000028742	97913612	98306927	393.316	50
S371	129	72	57	13	BovineHD1300014011	BovineHD1300014011	47672829	47672829	0.001	1
S372	129	66	63	29	BovineHD2900012840	BovineHD2900012840	41987259	41987259	0.001	1
S373	129	67	62	29	BovineHD2900012868	BovineHD2900012879	42093690	42152657	58.968	9
S374	128	61	67	2	ARS-BFGL-NGS-94630	BovineHD0200022965	79522994	79534728	11.735	7
S375	128	62	66	2	BovineHD0200022972	BovineHD0200022985	79546344	79601085	54.742	7
S376	128	69	59	2	BovineHD0200032375	BovineHD0200032425	111763422	111906195	142.774	17
S377	128	77	51	4	BovineHD0400013605	BovineHD0400013624	49135302	49194979	59.678	6
S378	128	62	66	4	BovineHD0400015479	BovineHD0400015510	56377566	56493188	115.623	7
S379	128	70	58	7	BovineHD0700022279	BovineHD0700022314	73776945	73895057	118.113	14
S380	128	70	58	8	BovineHD0800020878	BovineHD0800020948	68930456	69113642	183.187	22
S381	128	72	56	12	BovineHD1200011726	BovineHD1200011830	41230917	41637584	406.668	57
S382	128	72	56	16	BovineHD1600016150	BovineHD1600016158	56448920	56477300	28.381	5
S383	128	69	59	16	BovineHD1600020531	BovineHD1600020533	70368050	70374367	6.318	2
S384	128	65	63	19	BovineHD1900007566	Hapmap47012-BTA-44901	25129434	25132008	2.575	2
S385	128	76	52	20	ARS-BFGL-NGS-19469	BovineHD2000012290	42876970	42890223	13.254	3
S386	128	63	65	24	BovineHD2400009549	BovineHD2400009554	34303729	34326602	22.874	4
S387	127	55	72	1	BovineHD0100013685	BTB-01645280	48095365	48335452	240.088	11
S388	127	63	64	1	BovineHD4100000452	BovineHD0100022613	77865148	77960658	95.511	5
S389	127	68	59	2	UA-IFASA-5601	BovineHD0200032331	111220560	111543461	322.902	21
S390	127	68	59	2	BovineHD0200032449	BovineHD0200032527	111985171	112146476	161.306	20
S391	127	72	55	6	BTA-20903-no-rs	BovineHD0600022654	79743662	80140791	397.13	23
S392	127	78	49	7	Hapmap59144-ss46526752	BovineHD0700015699	52398396	52616761	218.366	7
S393	127	81	46	8	BTA-108808-no-rs	BTB-00349451	56908304	57004633	96.33	7
S394	127	81	46	8	BovineHD0800017222	BTB-01732663	57057308	57083802	26.495	2
S395	127	78	49	8	BovineHD0800017582	BovineHD0800017612	58417540	58531522	113.983	4
S396	127	71	56	8	BovineHD0800017971	BovineHD0800017985	59851900	59889288	37.389	11
S397	127	71	56	8	BovineHD0800018087	BovineHD0800018091	60232849	60244932	12.084	3
S398	127	68	59	8	BovineHD0800019885	BovineHD0800019936	65780820	65957959	177.14	20
S399	127	69	58	8	BovineHD0800020414	BovineHD0800020415	67519556	67520503	0.948	2
S400	127	71	56	8	BovineHD0800020503	BovineHD0800020512	67797632	67825800	28.169	4
S401	127	73	54	10	BovineHD1000012185	BovineHD1000012185	39504712	39504712	0.001	1
S402	127	71	56	12	BovineHD1200011671	BovineHD1200011717	40859160	41143845	284.686	16
S403	127	72	55	16	BovineHD1600020490	BovineHD1600020490	70249388	70249388	0.001	1
S404	127	68	59	16	BovineHD1600020627	BovineHD1600020627	70681999	70681999	0.001	1
S405	127	67	60	16	BovineHD1600020628	BovineHD1600020637	70683895	70715516	31.622	4
S406	127	63	64	24	BovineHD2400009493	BovineHD2400009510	34024012	34107070	83.059	11
S407	127	78	49	26	BovineHD2600011632	BovineHD2600011641	41761669	41798182	36.514	2
S408	127	79	48	26	BovineHD4100017987	BovineHD2600011758	41953921	42148594	194.674	32
S409	126	62	64	2	BovineHD0200022994	BTA-86190-no-rs	79630110	79872485	242.376	27
S410	126	65	61	2	BovineHD4100001354	BovineHD0200023259	80511118	80512133	1.016	2
S411	126	78	48	7	BovineHD0700015758	BovineHD0700015850	52815504	53081041	265.538	48
S412	126	78	48	7	ARS-BFGL-NGS-110246	BovineHD0700016055	53772783	53816767	43.985	4
S413	126	69	57	8	BovineHD0800020459	BovineHD0800020480	67706998	67746393	39.396	4
S414	126	62	64	10	BovineHD1000028770	BovineHD1000028814	98410495	98524658	114.164	25
S415	126	62	64	10	BovineHD1000028820	BovineHD1000028826	98551870	98566469	14.6	6
S416	126	76	50	20	BovineHD2000012275	BovineHD2000012275	42819317	42819317	0.001	1
S417	126	63	63	22	BovineHD2200005573	BovineHD2200005583	19200126	19252886	52.761	7
S418	126	64	62	22	Hapmap38965-BTA-53804	BovineHD2200006251	21522835	21552889	30.055	4
S419	125	60	65	2	BovineHD0200038278	BovineHD0200038280	131042052	131045578	3.527	2
S420	125	59	66	4	BovineHD0400017290	BovineHD0400017294	62777174	62792438	15.265	2
S421	125	59	66	4	BovineHD0400017328	BovineHD0400017338	62923341	62945845	22.505	6
S422	125	65	60	6	BovineHD0600021793	BovineHD0600021793	77017266	77017266	0.001	1
S423	125	69	56	6	BovineHD0600021971	BovineHD0600021976	77797737	77804924	7.188	6
S424	125	73	52	7	BovineHD0700005865	BovineHD0700005875	19970596	20031719	61.124	5
S425	125	76	49	7	BTB-01961486	BovineHD0700016503	55666681	55751042	84.362	8
S426	125	70	55	7	BovineHD0700021997	ARS-BFGL-NGS-37793	72604392	72657448	53.057	9
S427	125	70	55	7	ARS-BFGL-NGS-102365	BovineHD0700022041	72693116	72780745	87.63	10
S428	125	76	49	8	BovineHD0800019295	BovineHD0800019323	63930437	64016276	85.84	15
S429	125	68	57	10	BovineHD1000028394	BovineHD1000028426	97158149	97211935	53.787	15
S430	125	68	57	10	BovineHD1000028434	BovineHD1000028452	97221566	97261985	40.42	10
S431	125	68	57	10	BovineHD1000028470	BovineHD1000028533	97333483	97568263	234.781	34
S432	125	67	58	10	ARS-BFGL-NGS-18955	BovineHD1000028581	97627345	97774525	147.181	19
S433	125	58	67	22	BovineHD2200013782	BovineHD2200013782	47359868	47359868	0.001	1
S434	124	54	70	1	BovineHD0100013599	BovineHD0100013613	47713916	47764189	50.274	8
S435	124	65	59	2	BovineHD0200023286	BovineHD0200023303	80615435	80673682	58.248	10
S436	124	65	59	2	BovineHD0200023516	BovineHD0200023648	81654149	82152170	498.022	44
S437	124	60	64	2	BovineHD0200038377	BovineHD0200038393	131305632	131344619	38.988	5
S438	124	58	66	4	BovineHD0400017302	BovineHD0400017317	62829666	62884224	54.559	5
S439	124	77	47	7	BovineHD4100006074	Hapmap45958-BTA-79125	53622952	53664626	41.675	2
S440	124	74	50	8	BovineHD0800019410	BovineHD0800019412	64278724	64282221	3.498	2
S441	124	73	51	8	Hapmap43062-BTA-81698	BovineHD0800019503	64443505	64636689	193.185	15
S442	124	75	49	10	Hapmap41918-BTA-62309	BovineHD1000009649	29149668	29215074	65.407	13
S443	124	68	56	16	BovineHD1600020613	BovineHD1600020621	70641405	70666882	25.478	4
S444	124	60	64	22	BovineHD2200008165	BovineHD2200008243	28078425	28264999	186.575	22
S445	124	58	66	22	BovineHD2200013729	BovineHD2200013734	47135093	47148161	13.069	4
S446	124	64	60	29	BovineHD2900012472	BovineHD2900012552	40573096	40840975	267.88	30
S447	124	63	61	29	BovineHD2900012676	BovineHD2900012682	41289019	41313490	24.472	7
S448	123	58	65	2	BovineHD0200005657	BovineHD0200005688	19632675	19750935	118.261	8
S449	123	65	58	2	BovineHD0200023322	BovineHD0200023339	80746169	80803236	57.068	9
S450	123	73	50	8	BovineHD0800019426	BovineHD0800019444	64325193	64409906	84.714	9
S451	123	74	49	8	BTB-00358369	BTB-00358369	74054145	74054145	0.001	1
S452	123	73	50	10	BovineHD1000009665	BovineHD1000009750	29248074	29493722	245.649	37
S453	123	61	62	10	BovineHD1000028860	BovineHD1000028902	98674077	98805057	130.981	19
S454	123	70	53	14	BovineHD1400000788	Hapmap24777-BTC-064977	2840340	2989252	148.913	18
S455	123	69	54	14	BovineHD1400001498	BovineHD1400001499	4649400	4652190	2.791	2
S456	123	68	55	14	BovineHD1400001520	BovineHD1400001520	4720997	4720997	0.001	1
S457	123	68	55	14	BovineHD1400001637	BovineHD1400001637	5115917	5115917	0.001	1
S458	123	67	56	14	BovineHD1400001773	BovineHD1400001782	5610732	5631228	20.497	4
S459	123	68	55	14	BovineHD1400001832	BovineHD1400001847	5809038	5840847	31.81	13
S460	123	62	61	22	BovineHD2200006100	BovineHD2200006100	21002792	21002792	0.001	1
S461	123	62	61	22	BTB-00841577	BovineHD2200006190	21110136	21185774	75.639	11
S462	122	54	68	1	BovineHD0100013491	ARS-BFGL-NGS-105365	47333666	47660239	326.574	52
S463	122	55	67	2	BovineHD0200005733	Hapmap51079-BTA-88097	19960952	20011118	50.167	6
S464	122	56	66	2	BovineHD0200038409	ARS-BFGL-NGS-77887	131381025	131383350	2.326	2
S465	122	56	66	2	BovineHD0200038434	BovineHD0200038457	131478969	131572711	93.743	9
S466	122	55	67	2	BovineHD0200038683	BovineHD0200038705	132369455	132456830	87.376	14
S467	122	74	48	8	BovineHD0800016701	BovineHD4100006801	55083037	55097842	14.806	2
S468	122	62	60	12	BovineHD1200010516	ARS-BFGL-NGS-14399	35667292	36076362	409.071	21
S469	122	62	60	12	ARS-BFGL-NGS-55787	ARS-BFGL-NGS-82501	36216803	36731568	514.766	12
S470	122	71	51	14	Hapmap29889-BTC-004295	BovineHD4100010645	3623066	3625408	2.343	2
S471	121	66	55	2	BovineHD0200032589	BovineHD0200032597	112397880	112407648	9.769	10
S472	121	65	56	2	ARS-BFGL-NGS-11306	Hapmap54594-rs29019168	112959374	113108393	149.02	15
S473	121	66	55	2	BovineHD0200032886	BovineHD0200032886	113120569	113120569	0.001	1
S474	121	69	52	2	BTB-01145402	BovineHD0200032910	113155761	113173961	18.201	3
S475	121	67	54	2	BovineHD0200033279	BovineHD0200033304	114563284	114696691	133.408	6
S476	121	55	66	2	ARS-BFGL-NGS-110419	BovineHD0200038539	131812593	131941068	128.476	7
S477	121	54	67	2	ARS-BFGL-NGS-108583	BovineHD0200038630	132052974	132204323	151.35	18
S478	121	57	64	6	BovineHD0600021749	ARS-BFGL-NGS-12798	76767948	76902495	134.548	12
S479	121	64	57	7	BovineHD0700008226	BovineHD0700008275	27918997	28074056	155.06	25
S480	121	63	58	8	Hapmap33945-BES1_Contig318_945	BovineHD0800023187	75530408	76051711	521.304	27
S481	121	63	58	8	ARS-BFGL-NGS-12088	ARS-BFGL-NGS-12088	76091650	76091650	0.001	1
S482	121	72	49	10	BovineHD1000009827	BovineHD1000009833	29723149	29733842	10.694	4
S483	121	59	62	16	BovineHD1600020752	BovineHD1600020774	71130084	71220121	90.038	7
S484	121	55	66	22	BovineHD2200011001	BovineHD2200011001	38470171	38470171	0.001	1
S485	121	57	64	23	BovineHD2300002050	BovineHD2300002054	8182418	8193267	10.85	3
S486	120	54	66	2	BovineHD0200005855	BovineHD0200005856	20396628	20407233	10.606	2
S487	120	54	66	2	BovineHD0200005883	BovineHD0200005903	20497032	20599740	102.709	11
S488	120	54	66	2	BovineHD0200038553	BovineHD0200038566	131980141	132000605	20.465	6
S489	120	54	66	2	BovineHD0200038576	BovineHD0200038576	132038872	132038872	0.001	1
S490	120	62	58	5	BovineHD4100003461	BovineHD4100003461	17571373	17571373	0.001	1
S491	120	72	48	7	Hapmap47105-BTA-78550	BovineHD0700006114	20904288	20945993	41.706	4
S492	120	71	49	7	ARS-BFGL-NGS-26903	BovineHD0700006189	21029344	21153687	124.344	12
S493	120	70	50	8	BovineHD0800017928	BovineHD0800017946	59706243	59764813	58.571	6
S494	120	73	47	8	BovineHD0800021441	BovineHD4100006894	70425380	70670176	244.797	28
S495	120	76	44	8	BovineHD0800021766	BovineHD0800021770	71516633	71529759	13.127	4
S496	120	73	47	8	BovineHD0800022499	BovineHD0800022521	73886619	73948330	61.712	4
S497	120	73	47	10	BovineHD1000010003	BovineHD1000010068	30516446	30855040	338.595	19
S498	120	74	46	10	BTB-00416866	BovineHD1000010126	30961454	31197676	236.223	17
S499	120	60	60	10	ARS-BFGL-NGS-62670	BovineHD1000028986	99070199	99104752	34.554	8
S500	120	59	61	10	BTB-01889380	BovineHD1000029118	99225420	99487703	262.284	32
S501	120	61	59	10	BovineHD1000029515	BovineHD1000029515	100668060	100668060	0.001	1
S502	120	57	63	23	BovineHD2300002033	BovineHD2300002046	8128181	8166114	37.934	5
S503	120	54	66	26	BovineHD2600004888	BovineHD2600004890	19030204	19035995	5.792	3
S504	120	52	68	26	BovineHD2600004913	ARS-BFGL-NGS-25126	19083242	19130594	47.353	10
S505	120	61	59	26	BovineHD2600010597	BovineHD2600010598	38261160	38264906	3.747	2
S506	120	60	60	26	BovineHD2600010625	ARS-BFGL-NGS-39928	38489371	38508625	19.255	7
S507	119	58	61	2	BovineHD0200005229	BovineHD0200005234	18248250	18265693	17.444	5
S508	119	62	57	2	ARS-BFGL-NGS-6067	BovineHD0200028425	98334114	98337087	2.974	2
S509	119	62	57	2	BovineHD0200028529	BovineHD0200028551	98731703	98801887	70.185	8
S510	119	57	62	2	BovineHD0200037729	BovineHD0200037736	129200660	129225442	24.783	4
S511	119	61	58	3	BTB-01293745	ARS-BFGL-NGS-8303	70860935	70909761	48.827	4
S512	119	75	44	7	BovineHD4100006014	BovineHD0700013446	45030382	45040787	10.406	2
S513	119	70	49	8	ARS-BFGL-NGS-117692	BovineHD0800017266	57193589	57255445	61.857	5
S514	119	70	49	8	BovineHD0800017271	BovineHD0800017271	57292957	57292957	0.001	1
S515	119	71	48	8	BovineHD0800017406	BovineHD0800017418	57705063	57741752	36.69	4
S516	119	70	49	8	BovineHD0800017441	BovineHD4100006816	57822870	58014298	191.429	8
S517	119	74	45	8	BovineHD0800021679	BovineHD4100006896	71191544	71350240	158.697	9
S518	119	74	45	8	BovineHD0800022237	BovineHD0800022237	73027206	73027206	0.001	1
S519	119	62	57	8	BovineHD0800022735	BovineHD0800022772	74559897	74642947	83.051	12
S520	119	64	55	10	BovineHD1000012752	ARS-BFGL-NGS-103500	41795362	41874576	79.215	4
S521	119	59	60	10	BovineHD1000029124	Hapmap53669-rs29025229	99504456	99514124	9.669	2
S522	119	58	61	10	BovineHD1000029337	BovineHD1000029417	100122573	100330800	208.228	37
S523	119	59	60	10	BovineHD1000029459	BovineHD1000029509	100508994	100643863	134.87	30
S524	119	56	63	11	BovineHD1100007519	BovineHD1100007573	24944857	25171864	227.008	25
S525	119	68	51	13	BovineHD1300017648	BovineHD1300017680	61120359	61224312	103.954	9
S526	119	67	52	14	ARS-BFGL-BAC-17627	BovineHD1400000760	2695406	2733575	38.17	4
S527	119	66	53	16	BTB-00659112	BovineHD1600020501	70273627	70276787	3.161	2
S528	119	60	59	22	BovineHD2200006008	BovineHD2200006022	20739079	20795849	56.771	5
S529	119	61	58	26	BovineHD2600010649	BovineHD2600010692	38574517	38690870	116.354	18
S530	119	62	57	26	BovineHD2600010693	BovineHD2600010711	38692190	38725182	32.993	4
S531	118	67	51	2	BovineHD0200016728	BovineHD0200016741	58575008	58670985	95.978	8
S532	118	62	56	2	BovineHD0200023431	BovineHD0200023456	81191526	81293976	102.451	7
S533	118	61	57	2	BovineHD0200028616	BovineHD0200028657	99070581	99233714	163.134	13
S534	118	64	54	2	BovineHD0200032614	ARS-BFGL-NGS-6012	112440474	112535609	95.136	13
S535	118	65	53	2	BovineHD0200033377	BovineHD0200033377	115042897	115042897	0.001	1
S536	118	64	54	2	BovineHD0200033406	BovineHD0200033415	115137742	115170169	32.428	4
S537	118	74	44	2	BovineHD0200036344	BovineHD0200036354	124603479	124639171	35.693	2
S538	118	60	58	3	BovineHD0300020783	BovineHD0300020872	70307941	70553888	245.948	26
S539	118	67	51	6	BovineHD0600022703	BTA-76934-no-rs	80425423	80444445	19.023	3
S540	118	77	41	7	BovineHD0700014371	BovineHD0700014378	48068642	48091158	22.517	2
S541	118	78	40	7	BovineHD0700014405	BovineHD0700014408	48186456	48193263	6.808	7
S542	118	66	52	10	BovineHD1000012570	BovineHD1000012584	40942835	41002268	59.434	6
S543	118	66	52	13	ARS-BFGL-NGS-57137	BovineHD1300013662	46219588	46296516	76.929	7
S544	118	68	50	14	BovineHD4100010655	BovineHD4100010655	3717066	3717066	0.001	1
S545	118	69	49	14	Hapmap26077-BTC-067877	BovineHD1400001169	3874647	3938760	64.114	13
S546	118	71	47	14	BovineHD1400001218	BovineHD1400001321	4019539	4259381	239.843	38
S547	118	63	55	17	ARS-BFGL-BAC-34372	BovineHD1700002982	10251168	10257476	6.309	7
S548	118	62	56	27	BovineHD2700003548	BovineHD2700003555	13254383	13270335	15.953	5
S549	117	52	65	1	BovineHD0100013794	BovineHD0100013794	48538511	48538511	0.001	1
S550	117	52	65	1	BTB-01699628	Hapmap41715-BTA-100026	49829799	49919784	89.986	11
S551	117	57	60	2	BovineHD0200005196	BovineHD0200005203	18149574	18161936	12.363	3
S552	117	57	60	2	BovineHD0200005205	BovineHD0200005205	18167428	18167428	0.001	1
S553	117	53	64	2	BovineHD0200005575	BTB-01112810	19360756	19367702	6.947	4
S554	117	62	55	2	BovineHD0200025434	BovineHD0200025445	89146872	89201100	54.229	2
S555	117	62	55	2	BovineHD0200031302	BovineHD0200031319	107963906	108006450	42.545	11
S556	117	67	50	2	BovineHD0200032991	BTA-20032-no-rs	113464155	113682145	217.991	39
S557	117	58	59	5	BovineHD0500005820	BovineHD0500005820	20074780	20074780	0.001	1
S558	117	66	51	8	BovineHD0800019583	BovineHD0800019650	64964039	65217900	253.862	11
S559	117	72	45	8	BTB-00357438	BovineHD0800022277	73148144	73150228	2.085	2
S560	117	71	46	8	BovineHD0800022334	BovineHD0800022341	73342443	73355527	13.085	4
S561	117	72	45	8	BovineHD0800022373	BovineHD0800022453	73461557	73778696	317.14	30
S562	117	62	55	8	BovineHD0800023430	ARS-BFGL-NGS-108587	76766823	77177955	411.133	33
S563	117	63	54	10	BovineHD1000012978	BovineHD1000013035	42954138	43247542	293.405	23
S564	117	62	55	10	BovineHD1000013086	Hapmap34362-BES11_Contig425_1305	43500343	43625368	125.026	5
S565	117	67	50	13	BovineHD1300006835	BovineHD1300006835	23380467	23380467	0.001	1
S566	117	66	51	13	BovineHD1300017753	ARS-BFGL-NGS-89312	61511008	61787008	276.001	18
S567	117	68	49	14	BovineHD1400001100	BovineHD1400001101	3732729	3740944	8.216	4
S568	117	61	56	21	BovineHD2100019435	BovineHD2100019435	64628403	64628403	0.001	1
S569	117	57	60	22	BovineHD2200002797	BovineHD2200002808	9340854	9395048	54.195	6
S570	117	52	65	22	BovineHD2200004253	BovineHD2200004267	15666307	15711517	45.211	5
S571	117	54	63	22	BovineHD2200010180	BovineHD2200010190	35454674	35496386	41.713	6
S572	117	62	55	26	BovineHD2600010820	BovineHD2600010896	39098131	39320816	222.686	27
S573	117	60	57	27	BovineHD2700003256	BovineHD2700003261	11927413	11949492	22.08	4
S574	117	61	56	27	BovineHD4100018178	BovineHD2700003351	12212371	12247667	35.297	7
S575	117	60	57	27	BovineHD2700003363	BovineHD2700003364	12336089	12342669	6.581	2
S576	117	62	55	27	BovineHD2700003567	BovineHD2700003567	13307353	13307353	0.001	1
S577	116	62	54	1	BovineHD0100009411	BovineHD0100009414	33077913	33089694	11.782	3
S578	116	52	64	1	BovineHD0100014337	ARS-BFGL-NGS-101533	50593650	50631100	37.451	8
S579	116	61	55	1	BovineHD0100014748	BovineHD0100014912	52098639	52591778	493.14	44
S580	116	55	61	2	BovineHD0200005692	BovineHD0200005692	19800513	19800513	0.001	1
S581	116	64	52	2	BovineHD0200023970	BovineHD0200024041	83584380	83819802	235.423	9
S582	116	60	56	2	BovineHD0200028584	BovineHD0200028594	98928803	98969244	40.442	6
S583	116	60	56	2	BovineHD0200028612	BovineHD0200028612	99045770	99045770	0.001	1
S584	116	63	53	2	BovineHD0200032673	BovineHD0200032731	112611738	112812132	200.395	26
S585	116	60	56	4	BovineHD0400014401	BovineHD0400014401	51838140	51838140	0.001	1
S586	116	59	57	5	BovineHD0500005793	BovineHD0500005793	19931820	19931820	0.001	1
S587	116	64	52	6	BovineHD0600003539	BovineHD0600003584	12448578	12545310	96.733	15
S588	116	66	50	8	BovineHD0800020957	ARS-BFGL-NGS-62999	69138671	69156564	17.894	2
S589	116	62	54	10	BovineHD1000012773	BovineHD1000012774	41961977	41967242	5.266	2
S590	116	62	54	10	BovineHD1000013164	BovineHD1000013178	43843148	43888083	44.936	4
S591	116	73	43	13	BovineHD1300008448	BovineHD1300008523	28745495	28956524	211.03	24
S592	116	58	58	19	BovineHD1900007774	BovineHD1900007853	25636984	25799734	162.751	20
S593	116	54	62	22	BovineHD2200013720	BovineHD2200013720	47111443	47111443	0.001	1
S594	116	57	59	24	BTB-00886719	BTB-00886719	34423196	34423196	0.001	1
S595	116	57	59	24	BTB-00886759	BovineHD4100016592	34511917	34523102	11.186	2
S596	116	60	56	27	BovineHD2700003336	BovineHD2700003337	12184022	12184771	0.75	2
S597	116	61	55	29	BovineHD2900013061	BovineHD2900013066	42853601	42868701	15.101	3
S598	115	61	54	1	BovineHD0100009341	BovineHD0100009402	32830983	33035332	204.35	22
S599	115	57	58	2	BovineHD0200005288	BovineHD0200005288	18487873	18487873	0.001	1
S600	115	67	48	2	BovineHD0200032964	BovineHD0200032966	113347347	113358730	11.384	2
S601	115	65	50	2	BovineHD0200032970	BovineHD0200032970	113388061	113388061	0.001	1
S602	115	65	50	2	BTB-01343453	BovineHD0200033226	114293709	114313262	19.554	3
S603	115	55	60	2	BTA-49748-no-rs	BovineHD0200037662	128916878	128968557	51.68	7
S604	115	58	57	3	BovineHD0300020733	BovineHD0300020773	70159269	70282733	123.465	16
S605	115	59	56	5	BovineHD0500005189	BovineHD0500005201	17599621	17659784	60.164	3
S606	115	60	55	5	BovineHD0500005207	BovineHD0500005219	17677704	17726885	49.182	6
S607	115	59	56	5	BovineHD0500005230	BTA-74302-no-rs	17780338	17981596	201.259	10
S608	115	60	55	5	BovineHD0500005318	BovineHD0500005321	18181959	18191033	9.075	3
S609	115	52	63	7	BovineHD0700028977	Hapmap24251-BTA-145388	96609429	96613640	4.212	2
S610	115	74	41	8	BovineHD0800021816	BovineHD0800021821	71690450	71697181	6.732	2
S611	115	66	49	10	BovineHD1000012461	BovineHD4100008064	40546607	40646012	99.406	12
S612	115	66	49	10	BovineHD1000012513	BTA-122483-no-rs	40740907	40778867	37.961	4
S613	115	62	53	10	Hapmap34990-BES11_Contig306_895	Hapmap34990-BES11_Contig306_895	41919935	41919935	0.001	1
S614	115	66	49	13	BovineHD1300007056	BovineHD1300007056	24164249	24164249	0.001	1
S615	115	71	44	13	BovineHD1300009785	BovineHD1300009796	33265581	33304977	39.397	6
S616	115	63	52	13	BovineHD1300014014	BovineHD1300014051	47680398	47818765	138.368	8
S617	115	62	53	21	BovineHD2100019162	BovineHD2100019171	63623300	63679667	56.368	2
S618	115	58	57	21	BovineHD2100019468	BovineHD2100019504	64703542	64795307	91.766	17
S619	115	56	59	22	BovineHD2200008576	BovineHD2200008587	29476583	29539892	63.31	7
S620	115	51	64	22	BovineHD2200010732	ARS-BFGL-NGS-45829	37627226	37728583	101.358	22
S621	115	57	58	24	BovineHD2400009623	BovineHD2400009641	34593213	34673939	80.727	8
S622	115	56	59	26	BovineHD2600004839	BovineHD2600004847	18930947	18947143	16.197	3
S623	115	63	52	29	BovineHD2900000960	BovineHD2900001004	3330622	3510784	180.163	18
S624	114	62	52	1	BovineHD0100009150	BovineHD0100009229	31664947	32180030	515.084	28
S625	114	62	52	1	ARS-BFGL-NGS-64530	BovineHD0100009263	32272564	32344466	71.903	9
S626	114	53	61	2	BovineHD0200005336	BovineHD0200005369	18605578	18674732	69.155	11
S627	114	61	53	2	BovineHD0200027569	BovineHD0200027593	95517927	95602888	84.962	10
S628	114	61	53	2	Hapmap51953-BTA-48787	BovineHD0200027791	96139223	96304947	165.725	18
S629	114	59	55	2	BovineHD0200031153	BovineHD0200031155	107568096	107572523	4.428	3
S630	114	60	54	2	BovineHD0200031186	BovineHD4100001485	107647731	107649383	1.653	2
S631	114	65	49	2	BovineHD0200034598	BovineHD0200034598	118848592	118848592	0.001	1
S632	114	65	49	2	BovineHD0200034667	BovineHD0200034704	118934394	118999999	65.606	8
S633	114	61	53	6	BovineHD0600003476	BovineHD0600003486	12246390	12276534	30.145	5
S634	114	72	42	7	BovineHD0700014275	BovineHD0700014298	47636143	47728580	92.438	13
S635	114	66	48	8	ARS-BFGL-NGS-28690	BovineHD4100006888	69638744	69939700	300.957	22
S636	114	67	47	8	BovineHD0800021255	BovineHD0800021255	70118563	70118563	0.001	1
S637	114	63	51	10	BovineHD1000012694	BovineHD1000012717	41546319	41682350	136.032	12
S638	114	66	48	13	BovineHD1300002840	ARS-BFGL-NGS-34731	10275403	10524234	248.832	26
S639	114	65	49	13	BovineHD1300003225	BovineHD1300003235	11708162	11726858	18.697	4
S640	114	67	47	13	BovineHD1300006753	BovineHD1300006793	22898348	23115789	217.442	8
S641	114	67	47	13	BovineHD1300006794	BovineHD1300006811	23118041	23260875	142.835	8
S642	114	72	42	13	BovineHD1300009635	BovineHD1300009657	32751665	32847523	95.859	5
S643	114	57	57	16	BovineHD1600021034	BovineHD1600021040	72194738	72212208	17.471	5
S644	114	57	57	19	ARS-BFGL-BAC-2388	BovineHD1900006850	23069902	23100565	30.664	3
S645	114	57	57	19	BovineHD1900006949	BovineHD1900006949	23487315	23487315	0.001	1
S646	114	60	54	21	BovineHD2100019356	BovineHD2100019357	64365810	64371715	5.906	2
S647	114	54	60	22	BTB-01545928	ARS-BFGL-NGS-73453	10051920	10081251	29.332	3
S648	114	56	58	22	BovineHD2200005410	BTB-00839606	18707358	18810822	103.465	11
S649	114	56	58	22	BovineHD2200005502	BovineHD2200005533	18879334	18970397	91.064	14
S650	114	54	60	22	BovineHD2200005540	BovineHD2200005554	19014411	19084938	70.528	11
S651	114	56	58	22	ARS-BFGL-NGS-14178	ARS-BFGL-NGS-14178	20830719	20830719	0.001	1
S652	114	51	63	22	BovineHD2200010962	ARS-BFGL-BAC-2599	38356355	38413809	57.455	6
S653	114	57	57	23	BovineHD2300002196	ARS-BFGL-NGS-14059	8998448	9024246	25.799	6
S654	113	66	47	1	BovineHD0100008783	BovineHD0100008783	30160645	30160645	0.001	1
S655	113	52	61	1	BovineHD0100014019	BovineHD0100014022	49388977	49409839	20.863	3
S656	113	52	61	1	BovineHD0100014399	BovineHD0100014412	50811508	50859371	47.864	5
S657	113	60	53	1	BovineHD0100014962	BovineHD0100014946	52639898	52734479	94.582	11
S658	113	54	59	1	BovineHD0100022417	BovineHD0100022455	77274474	77370622	96.149	16
S659	113	59	54	2	BovineHD0200030851	BovineHD0200031021	106427570	107085658	658.089	51
S660	113	66	47	2	ARS-BFGL-NGS-61938	BovineHD0200034863	119297522	119331942	34.421	11
S661	113	55	58	2	BovineHD0200037465	BovineHD0200037494	128398623	128494920	96.298	14
S662	113	70	43	7	BovineHD4100005975	BovineHD0700011857	39472515	39535070	62.556	8
S663	113	69	44	7	BovineHD0700012099	ARS-BFGL-NGS-7972	40103473	40305483	202.011	23
S664	113	73	40	7	BovineHD0700014690	BovineHD0700014846	48858734	49396693	537.96	38
S665	113	51	62	7	BovineHD0700029006	BovineHD0700029011	96727520	96739309	11.79	6
S666	113	63	50	12	BovineHD1200010089	BovineHD1200010107	34086579	34181560	94.982	5
S667	113	60	53	12	BovineHD1200010307	BovineHD1200010315	34847913	34872068	24.156	6
S668	113	65	48	13	BovineHD1300002948	BovineHD1300002971	10577650	10704958	127.309	5
S669	113	67	46	13	ARS-BFGL-NGS-99560	BovineHD1300006971	23647519	23888914	241.396	9
S670	113	70	43	13	BovineHD1300009727	BovineHD1300009758	33055068	33148987	93.92	6
S671	113	70	43	13	BovineHD1300010059	BovineHD1300010063	34495174	34497077	1.904	2
S672	113	64	49	14	BovineHD1400001458	BovineHD1400001459	4576409	4578958	2.55	2
S673	113	54	59	16	BovineHD1600008407	BovineHD1600008423	28948028	29033336	85.309	6
S674	113	55	58	19	BovineHD1900007723	BovineHD1900007723	25505278	25505278	0.001	1
S675	113	59	54	20	BovineHD2000020417	BovineHD2000020593	69793596	70188450	394.855	68
S676	113	58	55	20	BovineHD2000020706	BovineHD2000020744	70564565	70712849	148.285	15
S677	113	50	63	22	BovineHD2200004599	BovineHD2200004613	15242588	15296832	54.245	6
S678	113	54	59	22	BovineHD2200005373	BovineHD2200005393	18595053	18675306	80.254	8
S679	113	56	57	22	BovineHD2200006042	BovineHD2200006043	20874034	20874952	0.919	2
S680	113	52	61	22	BovineHD2200010646	ARS-BFGL-NGS-116802	37384626	37401682	17.057	4
S681	113	57	56	23	BovineHD2300001937	ARS-BFGL-NGS-45258	7697442	7858920	161.479	15
S682	113	57	56	23	BovineHD2300001993	BovineHD2300001995	7929427	7937130	7.704	3
S683	113	63	50	29	BovineHD2900000661	BovineHD2900000697	2481051	2566494	85.444	9
S684	113	62	51	29	ARS-BFGL-NGS-35061	BovineHD2900000785	2577613	2813128	235.516	23
S685	113	60	53	29	BovineHD2900013089	BovineHD2900013089	42959994	42959994	0.001	1
S686	112	62	50	1	BovineHD0100015211	BovineHD0100015216	53615820	53623176	7.357	3
S687	112	57	55	1	BovineHD0100022725	ARS-BFGL-BAC-33415	78379820	78420586	40.767	3
S688	112	58	54	2	BovineHD0200028090	BovineHD0200028109	97240463	97331699	91.237	9
S689	112	66	46	2	BovineHD0200035127	BTA-49203-no-rs	120302657	120430113	127.457	11
S690	112	67	45	2	BovineHD0200035252	BovineHD0200035282	120875379	120927411	52.033	16
S691	112	54	58	3	BTB-00146590	BTB-00146590	96246536	96246536	0.001	1
S692	112	61	51	6	BovineHD0600019773	BovineHD0600019826	69359458	69534103	174.646	22
S693	112	74	38	7	BovineHD0700013799	BovineHD0700013829	46103009	46251741	148.733	10
S694	112	71	41	7	BovineHD0700014074	BovineHD0700014083	47105332	47125397	20.066	3
S695	112	74	38	7	BovineHD0700014560	BovineHD0700014643	48606355	48763885	157.531	26
S696	112	68	44	7	ARS-BFGL-NGS-36796	ARS-BFGL-NGS-80444	82603481	82683055	79.575	12
S697	112	64	48	7	BovineHD0700026235	BovineHD0700026283	87107301	87292561	185.261	16
S698	112	58	54	11	Hapmap38641-BTA-93090	BovineHD1100001198	3336733	3354644	17.912	2
S699	112	69	43	11	BovineHD1100022419	BovineHD1100022399	77949771	77998589	48.819	11
S700	112	63	49	12	BovineHD1200010009	BovineHD1200010074	33757944	34040311	282.368	22
S701	112	61	51	12	BovineHD1200010125	BovineHD1200010129	34240165	34252975	12.811	3
S702	112	72	40	13	BovineHD1300008544	BovineHD1300008558	29059975	29124728	64.754	3
S703	112	71	41	13	BovineHD1300008606	BovineHD1300008615	29251960	29269814	17.855	2
S704	112	62	50	14	BovineHD1400007965	BovineHD1400008079	26146730	26413030	266.301	26
S705	112	55	57	19	BovineHD1900007052	BovineHD1900007053	23823204	23825841	2.638	2
S706	112	54	58	19	ARS-BFGL-NGS-101545	ARS-BFGL-NGS-101545	25456285	25456285	0.001	1
S707	112	60	52	21	BovineHD2100019206	BovineHD2100019221	63835431	63901557	66.127	9
S708	112	58	54	23	BovineHD2300002510	BovineHD2300002555	10301853	10479299	177.447	22
S709	111	51	60	1	BovineHD0100013949	BovineHD0100013949	49062612	49062612	0.001	1
S710	111	51	60	1	BovineHD0100022312	BovineHD0100022333	76841239	76877718	36.48	10
S711	111	57	54	1	BovineHD0100022757	BovineHD0100022820	78514846	78716843	201.998	20
S712	111	51	60	2	BovineHD0200005534	BovineHD0200005534	19216356	19216356	0.001	1
S713	111	48	63	2	BovineHD0200006016	BovineHD0200006016	21146626	21146626	0.001	1
S714	111	58	53	2	ARS-BFGL-NGS-71649	BovineHD0200023670	82271502	82282659	11.158	2
S715	111	65	46	2	BovineHD0200035076	BovineHD0200035108	120143185	120252147	108.963	9
S716	111	68	43	2	BovineHD0200036336	BovineHD0200036337	124580190	124580905	0.716	2
S717	111	54	57	3	BovineHD0300027925	BovineHD0300028062	96812178	97263846	451.669	40
S718	111	53	58	3	BovineHD0300028067	Hapmap48440-BTA-68997	97280177	97332484	52.308	9
S719	111	61	50	6	BovineHD0600019512	BovineHD0600019514	68707749	68714845	7.097	3
S720	111	59	52	6	BovineHD0600022715	BovineHD0600022715	80500860	80500860	0.001	1
S721	111	60	51	6	BovineHD0600022718	BovineHD0600022725	80516648	80615892	99.245	10
S722	111	63	48	7	BovineHD0700011324	BovineHD0700011397	37695758	37968312	272.555	26
S723	111	67	44	11	BovineHD1100022797	BovineHD1100022848	79433799	79648425	214.627	25
S724	111	70	41	13	ARS-BFGL-NGS-31606	ARS-BFGL-NGS-31606	32686488	32686488	0.001	1
S725	111	69	42	13	BovineHD1300010088	BovineHD1300010106	34425137	34486965	61.829	6
S726	111	61	50	14	BovineHD1400007792	BovineHD4100011366	25460532	25466696	6.165	3
S727	111	66	45	16	BovineHD1600019784	BovineHD1600019801	68084320	68130763	46.444	10
S728	111	67	44	17	BTB-01301223	BTB-01301223	61773472	61773472	0.001	1
S729	111	59	52	21	BovineHD2100018995	ARS-BFGL-NGS-75316	62897798	62903641	5.844	3
S730	111	49	62	22	BovineHD4100015670	BovineHD2200011199	39086563	39123302	36.74	7
S731	110	58	52	1	BovineHD0100005362	BovineHD0100005386	18341911	18376883	34.973	5
S732	110	50	60	1	BovineHD0100013974	BovineHD0100013975	49166458	49178434	11.977	2
S733	110	53	57	1	BovineHD0100028137	BovineHD0100028145	97736416	97772195	35.78	3
S734	110	61	49	2	BovineHD0200023876	BovineHD0200023899	83140580	83204706	64.127	5
S735	110	56	54	2	BovineHD0200027102	BovineHD0200027128	94018188	94090330	72.143	10
S736	110	58	52	2	BovineHD0200027542	BovineHD0200027544	95432086	95438271	6.186	2
S737	110	57	53	2	BovineHD0200028810	BovineHD0200028811	99921234	99922883	1.65	2
S738	110	59	51	3	BovineHD0300031614	BovineHD0300031625	109332898	109380023	47.126	6
S739	110	63	47	5	BovineHD0500019508	Hapmap32574-BTA-143217	69323184	69679628	356.445	38
S740	110	60	50	6	BovineHD0600022808	BovineHD0600022820	81070118	81138704	68.587	5
S741	110	67	43	7	BovineHD0700005737	BovineHD0700005748	19358944	19402557	43.614	4
S742	110	66	44	7	ARS-BFGL-NGS-101559	BovineHD0700011823	39366213	39426813	60.601	7
S743	110	56	54	7	BovineHD0700028193	BovineHD0700028235	94385615	94482521	96.907	22
S744	110	52	58	7	BovineHD4100006384	BovineHD4100006384	102365045	102365045	0.001	1
S745	110	57	53	10	BovineHD1000028199	BovineHD1000028207	96501196	96543110	41.915	6
S746	110	57	53	10	BovineHD1000028233	BovineHD1000028243	96614327	96649130	34.804	8
S747	110	59	51	10	BovineHD1000028292	BovineHD1000028297	96860860	96869750	8.891	2
S748	110	67	43	11	BovineHD1100022584	ARS-BFGL-NGS-117037	78640955	78663074	22.12	3
S749	110	67	43	11	BovineHD1100022611	BovineHD1100022622	78779219	78849701	70.483	5
S750	110	62	48	12	BovineHD1200010466	BovineHD1200010492	35427167	35552492	125.326	9
S751	110	61	49	13	BovineHD1300002611	BovineHD1300002614	9555891	9562929	7.039	4
S752	110	65	45	13	BovineHD1300007122	BovineHD1300007135	24337652	24385516	47.865	6
S753	110	61	49	13	BovineHD1300013366	BovineHD1300013368	45460862	45465851	4.99	2
S754	110	60	50	13	BovineHD1300013378	BovineHD1300013378	45490378	45490378	0.001	1
S755	110	61	49	13	BovineHD1300017571	BovineHD1300017605	60854282	60995107	140.826	11
S756	110	61	49	14	BovineHD1400007767	BovineHD1400007767	25350146	25350146	0.001	1
S757	110	62	48	16	BovineHD1600019929	BovineHD1600019966	68595722	68783184	187.463	25
S758	110	62	48	16	BovineHD1600019976	ARS-BFGL-NGS-103416	68824064	68833902	9.839	2
S759	110	56	54	16	BovineHD1600020651	BovineHD1600020651	70782187	70782187	0.001	1
S760	110	53	57	19	BovineHD1900007594	BovineHD1900007597	25191254	25200299	9.046	3
S761	110	57	53	20	BovineHD2000020303	BTA-112312-no-rs	69446355	69496499	50.145	6
S762	110	60	50	21	BovineHD2100019096	BovineHD2100019124	63369056	63469669	100.614	15
S763	110	58	52	21	BovineHD2100019336	BovineHD2100019345	64305633	64342202	36.57	7
S764	110	57	53	23	ARS-BFGL-NGS-118658	BovineHD2300002454	9976641	10047321	70.681	8
S765	110	57	53	23	BovineHD2300002475	BovineHD2300002475	10131166	10131166	0.001	1
S766	110	63	47	29	BovineHD2900002403	BovineHD2900002406	8327014	8332979	5.966	2
S767	110	57	53	29	BovineHD2900013133	BTB-01030719	43164284	43207753	43.47	4
S768	109	55	54	1	BovineHD0100014665	BovineHD0100014706	51789246	51940533	151.288	15
S769	109	59	50	1	BTB-00025760	BovineHD0100015041	52823763	53008429	184.667	24
S770	109	52	57	1	BovineHD0100022360	BovineHD0100022373	76980504	77032339	51.836	5
S771	109	52	57	1	BovineHD0100022411	BovineHD0100022411	77246447	77246447	0.001	1
S772	109	49	60	2	BTB-01728391	ARS-BFGL-NGS-102509	21231292	21254662	23.371	3
S773	109	59	50	2	BovineHD0200025245	BovineHD0200025260	88569186	88623312	54.127	4
S774	109	56	53	2	BovineHD0200027234	BovineHD0200027257	94294702	94382651	87.95	14
S775	109	58	51	2	BovineHD0200027330	BTA-48480-no-rs	94665548	94686062	20.515	6
S776	109	55	54	2	BovineHD0200028049	BovineHD0200028064	97031316	97097340	66.025	4
S777	109	56	53	4	BovineHD0400014634	BovineHD0400014640	52735476	52768110	32.635	4
S778	109	60	49	6	BovineHD0600019294	BovineHD0600019318	68153449	68189339	35.891	9
S779	109	59	50	6	Hapmap44512-BTA-107928	BovineHD0600019576	68727471	68843833	116.363	20
S780	109	63	46	7	ARS-BFGL-NGS-81749	ARS-BFGL-NGS-63288	38298547	38708301	409.755	24
S781	109	67	42	7	BTB-02073790	BovineHD0700011950	39849561	39881215	31.655	6
S782	109	71	38	7	BovineHD0700013905	BovineHD0700013939	46504867	46633888	129.022	5
S783	109	66	43	10	BovineHD4100007978	BovineHD1000008659	26403453	26512910	109.458	18
S784	109	58	51	10	BovineHD1000028153	BovineHD1000028178	96292644	96357931	65.288	10
S785	109	61	48	10	BovineHD1000028374	BovineHD1000028379	97104354	97125247	20.894	2
S786	109	53	56	11	BovineHD1100002066	BovineHD1100002195	5720041	5936929	216.889	43
S787	109	54	55	11	BovineHD1100002326	BovineHD1100002334	6223318	6237546	14.229	2
S788	109	63	46	12	BovineHD1200009993	BovineHD1200009996	33702173	33719163	16.991	2
S789	109	68	41	13	BovineHD1300008793	BovineHD1300008818	29845365	29907127	61.763	12
S790	109	67	42	13	BovineHD1300008827	BovineHD1300008829	29933409	29937574	4.166	2
S791	109	67	42	13	BovineHD1300008945	ARS-BFGL-NGS-55024	30358730	30428912	70.183	6
S792	109	68	41	13	BovineHD1300009533	BovineHD1300009607	32407096	32654926	247.831	34
S793	109	62	47	16	BovineHD1600019896	ARS-BFGL-NGS-116637	68503588	68513253	9.666	3
S794	109	67	42	17	BovineHD1700018503	ARS-BFGL-NGS-39284	61859783	62022939	163.157	12
S795	109	66	43	17	BovineHD1700018561	BovineHD1700018611	62086658	62305789	219.132	13
S796	109	66	43	17	BovineHD1700018682	BovineHD1700022144	62638307	63059630	421.324	58
S797	109	58	51	21	BovineHD2100018984	BovineHD2100018984	62847944	62847944	0.001	1
S798	109	52	57	22	BTB-00220229	BovineHD2200007760	26807183	26837194	30.012	4
S799	109	51	58	22	BovineHD2200007761	BovineHD2200007765	26840773	26859664	18.892	4
S800	109	54	55	22	BovineHD2200013811	BovineHD2200013833	47419171	47510804	91.634	10
S801	109	53	56	22	BovineHD2200013996	BTB-00854474	48156339	48171831	15.493	2
S802	108	50	58	1	BovineHD0100022236	BovineHD0100022261	76555608	76636174	80.567	13
S803	108	53	55	1	BovineHD0100027976	BovineHD0100028006	97149723	97249855	100.133	7
S804	108	57	51	2	BovineHD0200025295	BovineHD0200025325	88719162	88773686	54.525	4
S805	108	52	56	2	BovineHD0200039293	BovineHD4100001733	134016272	134166076	149.805	25
S806	108	48	60	3	BovineHD0300016771	BovineHD0300016805	55357372	55469593	112.222	11
S807	108	56	52	3	BovineHD0300031578	BovineHD0300031611	109198398	109318287	119.89	16
S808	108	59	49	4	BovineHD0400035414	BovineHD0900027630	41111139	41187211	76.073	9
S809	108	56	52	5	ARS-BFGL-NGS-115501	BovineHD0500005123	17127925	17355259	227.335	21
S810	108	60	48	6	BovineHD0600022832	BovineHD0600022897	81179871	81463275	283.405	11
S811	108	57	51	7	BovineHD0700007374	BovineHD0700007418	25311140	25489436	178.297	19
S812	108	58	50	7	BovineHD0700008177	BovineHD0700008179	27680261	27692514	12.254	2
S813	108	58	50	7	BovineHD0700008188	BovineHD0700008188	27742477	27742477	0.001	1
S814	108	62	46	7	BovineHD0700011287	BovineHD0700011291	37590371	37601868	11.498	4
S815	108	62	46	7	BovineHD0700011659	BovineHD4100005967	38832432	38858443	26.012	3
S816	108	62	46	7	BovineHD0700011684	ARS-BFGL-NGS-14988	38937571	39260133	322.563	17
S817	108	62	46	7	BovineHD0700012365	BovineHD0700012426	41072351	41281718	209.368	14
S818	108	66	42	7	BovineHD4100006275	BovineHD0700025041	82915112	83024705	109.594	5
S819	108	63	45	7	ARS-BFGL-NGS-116673	Hapmap49872-BTA-115580	87442789	87608911	166.123	9
S820	108	69	39	8	BTB-00358304	BTA-81848-no-rs	72331568	72468916	137.349	11
S821	108	60	48	10	BovineHD1000028349	BovineHD1000028360	97071037	97087016	15.98	2
S822	108	56	52	11	BovineHD1100001360	BovineHD1100001408	3725247	3848946	123.7	19
S823	108	54	54	11	BTA-112331-no-rs	BovineHD1100002449	6477854	6536185	58.332	8
S824	108	59	49	11	ARS-BFGL-NGS-22048	BovineHD1100020235	69910290	70610606	700.317	92
S825	108	62	46	11	BovineHD1100021783	ARS-BFGL-NGS-105128	75994805	76006290	11.486	2
S826	108	54	54	12	BovineHD1200005891	BovineHD1200005894	19374254	19379188	4.935	3
S827	108	60	48	13	BovineHD1300002616	BovineHD1300002616	9566931	9566931	0.001	1
S828	108	60	48	13	BovineHD1300002625	BovineHD1300002666	9600175	9728910	128.736	21
S829	108	61	47	14	BovineHD1400007699	BovineHD1400007699	25047347	25047347	0.001	1
S830	108	60	48	16	ARS-BFGL-NGS-113069	Hapmap59558-rs29017112	68353418	68411150	57.733	7
S831	108	51	57	22	BovineHD2200005217	BovineHD2200005223	18158823	18197695	38.873	4
S832	108	49	59	22	BovineHD2200010443	BovineHD2200010464	36598301	36688386	90.086	11
S833	108	61	47	29	BovineHD2900001690	BovineHD2900001698	6061452	6127950	66.499	7
S834	108	63	45	29	BovineHD2900002097	BovineHD2900002108	7359447	7400622	41.176	4
S835	108	65	43	29	BovineHD2900002149	BovineHD2900002151	7517628	7519624	1.997	2
S836	107	57	50	1	BovineHD0100005453	BovineHD0100005496	18567125	18724259	157.135	15
S837	107	53	54	1	BovineHD0100014599	BovineHD0100014610	51606726	51643680	36.955	4
S838	107	63	44	2	BovineHD0200016684	BovineHD0200016692	58439050	58459148	20.099	3
S839	107	57	50	2	BovineHD0200025868	BovineHD0200025868	90503535	90503535	0.001	1
S840	107	57	50	2	BTA-48579-no-rs	BTA-48579-no-rs	95029529	95029529	0.001	1
S841	107	59	48	2	BovineHD0200034045	BovineHD0200034099	117256041	117399676	143.636	29
S842	107	51	56	2	BovineHD0200039001	BovineHD0200039004	133153764	133169391	15.628	3
S843	107	51	56	2	BovineHD0200039016	BovineHD0200039135	133209327	133612120	402.794	53
S844	107	50	57	2	BovineHD0200039179	ARS-BFGL-NGS-1284	133710809	133722150	11.342	3
S845	107	51	56	2	BovineHD0200039184	BovineHD0200039188	133725450	133751039	25.59	3
S846	107	52	55	2	ARS-BFGL-NGS-5980	BovineHD0200039438	134172533	134337594	165.062	33
S847	107	58	49	3	BovineHD0300031719	BTB-00156159	109584369	109659293	74.925	9
S848	107	57	50	3	BovineHD0300031757	BovineHD0300031872	109720710	110173223	452.514	32
S849	107	57	50	4	BTB-00176602	BovineHD0400011205	40104843	40205319	100.477	13
S850	107	57	50	4	Hapmap43212-BTA-23629	BovineHD0400011247	40238582	40414354	175.773	10
S851	107	57	50	5	BovineHD0500004978	BovineHD0500005007	16932648	17061087	128.44	13
S852	107	63	44	7	BovineHD0700005607	BovineHD0700005629	18945085	19027786	82.702	11
S853	107	53	54	7	BovineHD0700007461	BovineHD0700007469	25676778	25693526	16.749	5
S854	107	54	53	7	BovineHD0700007977	BovineHD0700007988	26990068	27027612	37.545	6
S855	107	54	53	7	ARS-BFGL-NGS-11310	BovineHD0700008041	27072148	27208597	136.45	18
S856	107	66	41	7	BTB-01503564	BovineHD0700025160	83079530	83419572	340.043	60
S857	107	63	44	7	BovineHD0700026367	BovineHD0700026367	87621436	87621436	0.001	1
S858	107	54	53	7	BovineHD0700027870	BovineHD0700033990	93310418	93377186	66.769	8
S859	107	55	52	7	BovineHD0700028098	BovineHD0700028111	94046781	94096146	49.366	7
S860	107	57	50	8	BovineHD0800023638	BovineHD0800023641	77562434	77567181	4.748	2
S861	107	55	52	8	BTB-01139875	BovineHD0800023645	77583129	77594162	11.034	2
S862	107	62	45	10	BovineHD1000013505	BovineHD1000013585	44830563	45145101	314.539	30
S863	107	62	45	10	BovineHD1000014319	ARS-BFGL-NGS-119345	47577798	47583789	5.992	3
S864	107	61	46	10	BTB-00422869	BovineHD1000014358	47638179	47674190	36.012	11
S865	107	53	54	11	BovineHD1100002374	BovineHD1100002428	6326886	6415076	88.191	25
S866	107	58	49	11	BovineHD1100020242	BovineHD1100020279	70643686	70746042	102.357	14
S867	107	64	43	11	BovineHD1100022280	BovineHD1100022301	77637407	77678023	40.617	6
S868	107	60	47	13	BovineHD1300002683	BovineHD1300002683	9795189	9795189	0.001	1
S869	107	69	38	13	BovineHD1300008670	BovineHD1300008670	29419262	29419262	0.001	1
S870	107	65	42	13	BovineHD1300008919	BovineHD1300008919	30243370	30243370	0.001	1
S871	107	58	49	16	BovineHD1600018281	BovineHD1600018293	63298448	63345916	47.469	6
S872	107	52	55	22	BovineHD2200005708	BovineHD2200005714	19548766	19568763	19.998	4
S873	107	50	57	22	BovineHD2200017979	BovineHD2200017979	36919764	36919764	0.001	1
S874	107	56	51	24	BovineHD2400009100	BovineHD2400009100	32778458	32778458	0.001	1
S875	107	56	51	24	BovineHD2400009101	BovineHD2400009194	32778938	32952238	173.301	31
S876	107	56	51	29	BovineHD2900013033	BovineHD2900013033	42759826	42759826	0.001	1
S877	106	59	47	1	BovineHD0100015264	BovineHD0100015264	53770656	53770656	0.001	1
S878	106	53	53	2	BovineHD0200004852	BovineHD0200004852	17035925	17035925	0.001	1
S879	106	58	48	2	BovineHD0200024813	BovineHD0200024852	86798657	86954654	155.998	12
S880	106	56	50	2	BovineHD0200027438	BovineHD0200027438	95039358	95039358	0.001	1
S881	106	56	50	4	BovineHD0400011340	BovineHD0400011346	40781311	40805778	24.468	2
S882	106	56	50	4	BovineHD0400014459	BovineHD0400014465	52082278	52131754	49.477	4
S883	106	65	41	6	BovineHD0600003060	Hapmap23501-BTA-155913	11171281	11218955	47.675	13
S884	106	54	52	6	BovineHD0600003939	BovineHD0600004002	13456645	13593540	136.896	18
S885	106	53	53	6	BovineHD0600004094	BovineHD0600004157	13937552	14199007	261.456	29
S886	106	54	52	6	ARS-BFGL-NGS-1358	BovineHD0600004244	14329726	14537997	208.272	20
S887	106	57	49	6	BovineHD0600019057	BovineHD0600019108	67373344	67569578	196.235	21
S888	106	56	50	7	BovineHD0700007428	BovineHD0700007443	25582198	25635585	53.388	6
S889	106	54	52	7	BovineHD0700007537	BovineHD0700007537	25924578	25924578	0.001	1
S890	106	55	51	7	BovineHD0700008079	BovineHD0700008110	27376162	27461619	85.458	14
S891	106	66	40	7	BovineHD0700025229	Hapmap43112-BTA-96532	83709240	83978373	269.134	27
S892	106	61	45	7	BovineHD0700025853	BovineHD0700033940	85956523	86166381	209.859	19
S893	106	53	53	9	BovineHD0900021445	BovineHD0900021478	75806382	75925150	118.769	15
S894	106	52	54	11	BovineHD1100002510	Hapmap60421-rs29010480	6655660	6670300	14.641	6
S895	106	60	46	11	BovineHD1100020426	BovineHD1100020426	71339045	71339045	0.001	1
S896	106	61	45	11	ARS-BFGL-NGS-92911	BovineHD1100022022	76842994	76875084	32.091	3
S897	106	50	56	12	BovineHD1200005913	BovineHD4100009437	19459130	19631252	172.123	10
S898	106	56	50	13	BTB-01666402	BovineHD1300001776	6708756	6714554	5.799	3
S899	106	63	43	13	BovineHD1300007197	BTA-31912-no-rs	24652712	24867164	214.453	31
S900	106	66	40	13	BovineHD1300008408	BovineHD1300008421	28619852	28665809	45.958	7
S901	106	57	49	16	BovineHD1600018197	BovineHD1600018228	63107418	63195621	88.204	14
S902	106	58	48	16	BovineHD1600019838	BovineHD1600019842	68274385	68339401	65.017	7
S903	106	67	39	17	BovineHD1700018283	BovineHD1700018347	61338965	61444050	105.086	17
S904	106	65	41	17	BovineHD1700018478	BovineHD1700018489	61729591	61755347	25.757	5
S905	106	63	43	20	BovineHD2000007257	BovineHD2000007265	24100054	24125767	25.714	6
S906	106	48	58	22	BovineHD2200003118	BovineHD2200003141	10312847	10425163	112.317	16
S907	106	50	56	22	BovineHD2200010292	BovineHD2200010302	35869074	35889209	20.136	5
S908	106	47	59	22	BovineHD2200011211	BovineHD2200011211	39139427	39139427	0.001	1
S909	106	60	46	29	BovineHD2900014981	BovineHD2900001667	5799359	5914558	115.2	8
S910	106	61	45	29	BovineHD2900001917	BovineHD2900001968	6810772	7007505	196.734	28
S911	106	61	45	29	BovineHD2900001976	BovineHD2900002017	7055652	7168945	113.294	21
S912	106	61	45	29	BovineHD2900002018	BovineHD2900002061	7170018	7266756	96.739	20
S913	105	60	45	1	BovineHD0100015277	BovineHD0100015277	53838158	53838158	0.001	1
S914	105	49	56	1	BovineHD0100027804	BovineHD0100027916	96711844	96992059	280.216	40
S915	105	51	54	2	BovineHD0200004883	BovineHD0200004931	17164472	17322857	158.386	22
S916	105	57	48	2	BovineHD0200024888	BovineHD0200024906	87130903	87204613	73.711	7
S917	105	57	48	2	BovineHD0200024952	BovineHD0200024967	87410708	87489075	78.368	2
S918	105	53	52	2	BovineHD0200026766	BovineHD0200026766	93310861	93310861	0.001	1
S919	105	52	53	2	BovineHD0200026905	BovineHD0200026912	93603441	93617808	14.368	4
S920	105	60	45	2	BovineHD0200034558	BovineHD0200034563	118783918	118790120	6.203	3
S921	105	55	50	4	BovineHD0400014470	BovineHD0400014472	52156988	52165969	8.982	3
S922	105	52	53	4	BovineHD0400014695	BovineHD0400014711	52959774	53037525	77.752	12
S923	105	53	52	6	BovineHD0600004057	BovineHD0600004081	13779890	13887041	107.152	16
S924	105	55	50	6	BovineHD0600004249	BovineHD0600004266	14558212	14620918	62.707	8
S925	105	58	47	6	BovineHD0600019657	BovineHD0600019707	69120302	69215933	95.632	14
S926	105	52	53	7	BovineHD0700007936	BovineHD0700007951	26894046	26919228	25.183	5
S927	105	64	41	7	BTB-01141010	BTB-01140799	84051130	84147425	96.296	15
S928	105	60	45	7	BovineHD0700025719	BovineHD0700025746	85456241	85578896	122.656	10
S929	105	61	44	7	BovineHD0700026034	BovineHD0700026131	86445479	86763980	318.502	32
S930	105	61	44	7	BovineHD0700026148	BovineHD0700026233	86801477	87096824	295.348	22
S931	105	56	49	7	ARS-BFGL-NGS-15731	BovineHD0700028270	94529183	94538031	8.849	3
S932	105	67	38	8	BovineHD0800022189	BovineHD0800022189	72888771	72888771	0.001	1
S933	105	51	54	9	Hapmap31795-BTA-151053	ARS-BFGL-NGS-10386	76549746	76804356	254.611	23
S934	105	64	41	10	BovineHD1000008671	BovineHD1000008722	26554213	26724399	170.187	28
S935	105	64	41	10	Hapmap33849-BES3_Contig195_423	BovineHD1000008742	26732147	26757063	24.917	8
S936	105	60	45	10	BovineHD1000030637	BovineHD1000030637	44275001	44275001	0.001	1
S937	105	60	45	10	BovineHD1000013450	BovineHD1000013502	44708421	44811185	102.765	16
S938	105	59	46	10	ARS-BFGL-NGS-26902	ARS-BFGL-NGS-26902	47753050	47753050	0.001	1
S939	105	59	46	10	BovineHD1000014406	BovineHD4100008112	47839131	47887809	48.679	5
S940	105	56	49	10	BovineHD1000027914	BovineHD1000027941	95687049	95730696	43.648	4
S941	105	57	48	10	BovineHD1000029517	BovineHD1000029518	100674421	100679365	4.945	2
S942	105	53	52	11	BovineHD1100001424	BovineHD1100001432	3892518	3916963	24.446	5
S943	105	59	46	11	BovineHD1100021364	BovineHD1100021574	74936701	75450108	513.408	40
S944	105	61	44	11	BovineHD1100021991	BovineHD1100022000	76769899	76810206	40.308	6
S945	105	66	39	13	BovineHD1300008277	BovineHD1300008381	28238228	28546878	308.651	35
S946	105	67	38	13	BovineHD1300008686	BovineHD1300008695	29493633	29529270	35.638	4
S947	105	60	45	13	BovineHD1300013362	BovineHD1300013364	45443000	45448293	5.294	3
S948	105	60	45	13	Hapmap40032-BTA-93874	Hapmap40032-BTA-93874	45457205	45457205	0.001	1
S949	105	57	48	13	BovineHD1300016889	BovineHD1300016893	58470410	58485783	15.374	3
S950	105	60	45	13	BovineHD1300018044	BovineHD4100010304	62594861	62625060	30.2	3
S951	105	58	47	14	Hapmap23524-BTC-065402	BovineHD4100011355	25191008	25218169	27.162	3
S952	105	48	57	14	BovineHD1400017607	BovineHD1400017629	61321515	61369894	48.38	6
S953	105	54	51	16	BovineHD1600012357	BovineHD1600012357	43487631	43487631	0.001	1
S954	105	57	48	20	BovineHD2000006619	ARS-BFGL-NGS-5992	22060377	22096867	36.491	4
S955	105	58	47	22	BovineHD2200007520	BovineHD2200007520	25511884	25511884	0.001	1
S956	105	58	47	22	BovineHD2200007522	BovineHD2200007523	25524442	25640960	116.519	9
S957	105	58	47	22	BovineHD2200007557	BovineHD2200007563	25843137	25889285	46.149	6
S958	105	59	46	22	BovineHD2200007564	BovineHD2200007570	25894689	25939106	44.418	5
S959	105	50	55	22	BovineHD2200007802	BovineHD2200008041	27072656	27717268	644.613	83
S960	105	50	55	22	BovineHD2200010326	BovineHD2200010333	35961486	35990515	29.03	3
S961	105	55	50	24	BovineHD2400009016	BovineHD2400009050	32529778	32639850	110.073	16
S962	105	53	52	24	BovineHD2400009199	BovineHD2400009304	32962057	33256458	294.402	44
S963	105	57	48	29	BovineHD2900012442	BovineHD2900012452	40482004	40504035	22.032	3
S964	104	61	43	1	BovineHD0100008520	ARS-BFGL-NGS-119690	29143535	29353509	209.975	16
S965	104	53	51	1	BovineHD0100035467	BovineHD0100035536	124845857	125018225	172.369	29
S966	104	52	52	2	BovineHD0200004994	BovineHD0200005007	17519873	17570662	50.79	8
S967	104	52	52	2	BovineHD0200005157	BovineHD0200005193	18051277	18144536	93.26	16
S968	104	54	50	2	BTB-01307478	BTB-01307462	108277094	108298412	21.319	3
S969	104	55	49	2	BovineHD0200033600	BovineHD0200033614	115809959	115856239	46.281	4
S970	104	55	49	2	BovineHD0200033734	BovineHD0200033742	116220774	116242942	22.169	3
S971	104	56	48	2	BovineHD0200034009	BovineHD0200034013	117151096	117161225	10.13	4
S972	104	59	45	2	BovineHD0200034252	BovineHD0200034279	117842299	117967095	124.797	7
S973	104	59	45	2	BovineHD0200034332	BovineHD0200034345	118110571	118144766	34.196	8
S974	104	63	41	6	Hapmap40034-BTA-93974	BovineHD0600002877	10583779	10638701	54.923	5
S975	104	57	47	6	BTB-01317228	BovineHD0600003414	11847440	12027576	180.137	32
S976	104	60	44	7	BovineHD0700005602	BovineHD0700005602	18931216	18931216	0.001	1
S977	104	64	40	7	Hapmap58545-rs29022947	BovineHD0700016601	56089553	56105996	16.444	2
S978	104	62	42	7	BovineHD0700026396	BovineHD0700026436	87702799	87845018	142.22	15
S979	104	61	43	7	BovineHD0700026444	BovineHD0700026493	87864337	88012810	148.474	12
S980	104	60	44	7	BovineHD0700026576	BovineHD0700026595	88371192	88453891	82.7	9
S981	104	53	51	7	BovineHD0700028044	BovineHD0700028052	93851691	93883692	32.002	4
S982	104	53	51	7	BovineHD0700028065	BovineHD0700028090	93915367	93999987	84.621	4
S983	104	56	48	10	BovineHD1000027942	BovineHD1000028008	95731530	95934259	202.73	26
S984	104	53	51	11	BovineHD1100011288	BovineHD1100011288	38306527	38306527	0.001	1
S985	104	59	45	11	BovineHD1100021743	BovineHD1100021777	75925826	75970712	44.887	9
S986	104	57	47	12	BovineHD1200006632	BTA-31818-no-rs	22075785	22287297	211.513	27
S987	104	62	42	12	BovineHD1200009971	BovineHD1200009976	33612777	33632920	20.144	4
S988	104	57	47	13	ARS-BFGL-NGS-25592	Hapmap52629-rs29014811	55658031	55788186	130.156	22
S989	104	57	47	14	BovineHD1400007649	BovineHD1400007649	24887721	24887721	0.001	1
S990	104	63	41	16	BovineHD1600024053	BovineHD1600017106	59411723	59485706	73.984	6
S991	104	58	46	16	Hapmap41422-BTA-109294	BovineHD1600018186	62958865	63070196	111.332	15
S992	104	56	48	16	BovineHD1600018348	BovineHD1600018390	63527191	63628512	101.322	20
S993	104	56	48	19	BovineHD1900008146	BovineHD1900008179	26759190	26946740	187.551	12
S994	104	56	48	19	BovineHD1900008191	BovineHD1900008191	26985433	26985433	0.001	1
S995	104	55	49	21	BovineHD2100001738	ARS-BFGL-NGS-15702	7836922	7973582	136.661	16
S996	104	52	52	22	BTB-00834995	ARS-BFGL-BAC-30373	14258727	14412818	154.092	31
S997	104	48	56	22	BovineHD2200008161	BovineHD2200008161	28059573	28059573	0.001	1
S998	104	49	55	24	BovineHD2400009977	BovineHD2400009978	36014839	36016915	2.077	2
S999	104	55	49	29	BovineHD2900000581	BovineHD2900000590	2327364	2344686	17.323	4
S1000	103	59	44	1	BovineHD0100008993	BovineHD0100009056	31062513	31286763	224.251	15
S1001	103	52	51	1	BovineHD0100022909	Hapmap51218-BTA-36630	79029251	79040221	10.971	3
S1002	103	51	52	1	BovineHD0100022937	BovineHD0100022940	79134643	79142902	8.26	3
S1003	103	52	51	1	BovineHD0100027496	BovineHD0100027498	96020731	96026129	5.399	2
S1004	103	54	49	2	BovineHD0200024995	BovineHD0200025002	87600018	87617383	17.366	3
S1005	103	56	47	2	BTA-48371-no-rs	BTA-48371-no-rs	88281998	88281998	0.001	1
S1006	103	55	48	2	BovineHD0200025209	BovineHD0200025215	88398399	88420736	22.338	3
S1007	103	50	53	2	BovineHD0200026165	BovineHD0200026175	91725549	91762194	36.646	5
S1008	103	55	48	2	BovineHD0200031335	BovineHD0200031431	108043409	108246208	202.8	17
S1009	103	53	50	3	BovineHD4100002207	BovineHD0300021004	71161076	71217516	56.441	5
S1010	103	50	53	3	BovineHD0300027773	BovineHD0300027780	96171643	96215878	44.236	4
S1011	103	55	48	4	BovineHD0400011326	BovineHD0400011326	40698200	40698200	0.001	1
S1012	103	61	42	6	BovineHD0600003086	BovineHD0600003092	11249236	11274994	25.759	6
S1013	103	56	47	6	BovineHD0600004290	Hapmap49756-BTA-78187	14728241	14737560	9.32	2
S1014	103	56	47	6	BovineHD0600019740	BovineHD0600019750	69276400	69297235	20.836	3
S1015	103	51	52	7	BovineHD0700007603	BovineHD0700007633	26109051	26192540	83.49	22
S1016	103	50	53	7	BTB-01073161	BovineHD0700007684	26228828	26254036	25.209	6
S1017	103	48	55	7	BovineHD0700007810	BovineHD0700007850	26568456	26649509	81.054	20
S1018	103	63	40	7	BovineHD0700016603	BovineHD0700016631	56122342	56229640	107.299	17
S1019	103	65	38	7	BovineHD0700016912	BovineHD0700016967	57087290	57230140	142.851	21
S1020	103	60	43	7	BovineHD0700025405	BovineHD0700025468	84303338	84474170	170.833	23
S1021	103	51	52	7	BovineHD0700029316	BovineHD0700029316	97769246	97769246	0.001	1
S1022	103	51	52	7	BovineHD0700029332	BovineHD0700029332	97849810	97849810	0.001	1
S1023	103	51	52	9	BovineHD0900021775	BovineHD0900021777	77069304	77075292	5.989	2
S1024	103	58	45	10	BovineHD1000014532	BovineHD1000014575	48257714	48353514	95.801	18
S1025	103	57	46	11	BovineHD1100020454	BovineHD1100020475	71442076	71502562	60.487	7
S1026	103	59	44	11	BovineHD4100008990	BovineHD1100020556	71913364	71952926	39.563	5
S1027	103	60	43	11	BovineHD1100020697	BovineHD1100020713	72523599	72603375	79.777	7
S1028	103	49	54	11	BovineHD1100027501	BovineHD1100027501	94511693	94511693	0.001	1
S1029	103	58	45	13	BovineHD4100009901	BovineHD1300002691	9801905	9825695	23.791	5
S1030	103	65	38	13	BovineHD1300008186	BovineHD1300008211	27928999	28023309	94.311	7
S1031	103	65	38	13	Hapmap41720-BTA-101335	Hapmap41720-BTA-101335	29822041	29822041	0.001	1
S1032	103	56	47	14	BovineHD1400007619	ARS-BFGL-NGS-35159	24781520	24825146	43.627	10
S1033	103	58	45	14	BovineHD1400007663	BovineHD1400007677	24912860	24960651	47.792	7
S1034	103	47	56	14	BovineHD1400013498	BovineHD1400013505	45564408	45584539	20.132	5
S1035	103	46	57	14	BovineHD4100011665	BovineHD1400017566	61097879	61175595	77.717	4
S1036	103	46	57	14	BovineHD1400017579	BovineHD1400017579	61223086	61223086	0.001	1
S1037	103	48	55	14	BovineHD1400017649	BovineHD1400017649	61427449	61427449	0.001	1
S1038	103	58	45	16	BovineHD1600017196	BovineHD1600017196	59925860	59925860	0.001	1
S1039	103	56	47	16	BovineHD1600018071	BovineHD1600018079	62783017	62816361	33.345	6
S1040	103	57	46	16	BovineHD1600019818	BovineHD1600019818	68222864	68222864	0.001	1
S1041	103	52	51	22	BovineHD2200004052	BovineHD2200004103	13930753	14071874	141.122	17
S1042	103	52	51	22	BovineHD2200007727	BovineHD2200007729	26680690	26695734	15.045	2
S1043	103	49	54	22	BovineHD2200008146	BovineHD2200008146	28020297	28020297	0.001	1
S1044	103	50	53	22	BovineHD2200010267	BovineHD2200010284	35791521	35842521	51.001	7
S1045	103	43	60	24	BovineHD2400001396	Hapmap36637-SCAFFOLD318693_6319	4924454	5027254	102.801	11
S1046	103	43	60	24	BovineHD2400001441	BovineHD2400001441	5097879	5097879	0.001	1
S1047	103	53	50	24	BovineHD2400002077	BovineHD2400002110	7157391	7272034	114.644	10
S1048	103	53	50	24	BovineHD2400002149	ARS-BFGL-NGS-71263	7403240	7426213	22.974	6
S1049	103	53	50	24	BovineHD2400002188	BovineHD2400002205	7522593	7551886	29.294	7
S1050	103	53	50	24	BovineHD2400002337	BovineHD2400002337	8072412	8072412	0.001	1
S1051	102	52	50	1	BovineHD0100027579	BovineHD0100027663	96243125	96366607	123.483	23
S1052	102	56	46	2	BovineHD0200013405	BovineHD0200013438	46170176	46299515	129.34	12
S1053	102	56	46	2	Hapmap48897-BTA-79849	BovineHD0200024594	85722489	85909607	187.119	21
S1054	102	52	50	2	BovineHD0200026523	BovineHD0200026525	92599448	92602368	2.921	4
S1055	102	53	49	2	BovineHD0200033535	BovineHD0200033535	115597892	115597892	0.001	1
S1056	102	55	47	2	BovineHD0200033608	BovineHD0200033608	115800992	115800992	0.001	1
S1057	102	61	41	6	BTB-00883514	BovineHD0600002981	10916396	10967854	51.459	6
S1058	102	56	46	6	BovineHD0600003194	ARS-BFGL-NGS-83765	11513709	11577471	63.763	14
S1059	102	56	46	6	BovineHD0600004297	BovineHD0600004302	14753757	14760046	6.29	4
S1060	102	54	48	6	BovineHD0600021124	BovineHD0600021132	74320086	74370743	50.658	2
S1061	102	62	40	7	BovineHD4100006089	BovineHD0700016766	56412136	56643876	231.741	30
S1062	102	61	41	7	BovineHD0700025371	BovineHD0700025374	84195253	84201443	6.191	2
S1063	102	61	41	7	BovineHD0700025377	BovineHD0700025377	84220981	84220981	0.001	1
S1064	102	50	52	9	BovineHD0900021861	BovineHD0900021874	77401724	77432501	30.778	7
S1065	102	57	45	10	BovineHD1000013601	BovineHD1000013793	45259744	45947692	687.949	55
S1066	102	55	47	10	BovineHD1000028030	BovineHD1000028066	95992813	96106122	113.31	15
S1067	102	59	43	11	BovineHD1100021864	BovineHD1100021864	76331103	76331103	0.001	1
S1068	102	52	50	12	BovineHD1200004403	BovineHD1200004434	14734330	14867320	132.991	18
S1069	102	49	53	12	BovineHD1200005030	BovineHD1200005030	16583955	16583955	0.001	1
S1070	102	56	46	14	BovineHD1400007513	BovineHD4100011318	24342842	24746453	403.612	27
S1071	102	48	54	14	BovineHD1400013668	ARS-BFGL-NGS-69090	46028486	46030748	2.263	2
S1072	102	52	50	16	BovineHD1600011226	BovineHD1600011268	38375143	38573998	198.856	19
S1073	102	61	41	16	BovineHD1600019368	BovineHD1600019371	66921720	66934537	12.818	3
S1074	102	50	52	17	BovineHD1700007457	BovineHD4100012975	25990326	25994000	3.675	2
S1075	102	64	38	17	BTB-00684047	BovineHD1700018823	63142176	63150572	8.397	3
S1076	102	55	47	19	Hapmap50965-BTA-44702	ARS-BFGL-NGS-31311	26224813	26257100	32.288	2
S1077	102	61	41	20	BovineHD2000006910	BovineHD2000006910	22873238	22873238	0.001	1
S1078	102	49	53	22	BovineHD2200004422	BovineHD2200004422	14479046	14479046	0.001	1
S1079	102	44	58	24	BovineHD2400001382	BovineHD2400001382	4731072	4731072	0.001	1
S1080	102	43	59	24	BovineHD2400001448	BovineHD2400001451	5103473	5107584	4.112	3
S1081	102	52	50	24	BovineHD2400002131	BovineHD2400002133	7339758	7357713	17.956	2
S1082	102	52	50	24	BovineHD2400002375	BTA-115451-no-rs	8186787	8256270	69.484	26
S1083	102	58	44	29	BovineHD2900001371	BovineHD2900001381	4931277	4963710	32.434	3
S1084	102	57	45	29	BovineHD2900001385	BovineHD2900001469	4974782	5136891	162.11	22
S1085	102	64	38	29	BovineHD2900002545	BovineHD2900002554	8833302	8863348	30.047	7
S1086	101	51	50	1	BovineHD0100023266	BTB-00035080	80356130	80454120	97.991	7
S1087	101	50	51	2	BTB-00081745	BovineHD0200005101	17620188	17864667	244.48	22
S1088	101	56	45	2	BovineHD4100001181	BovineHD0200013389	45859652	46116917	257.266	25
S1089	101	53	48	2	BovineHD0200025940	BovineHD0200025945	90718758	90730018	11.261	5
S1090	101	50	51	2	BovineHD0200026341	BTA-24303-no-rs	92121953	92190197	68.245	8
S1091	101	52	49	2	BTB-00113596	BovineHD4100001559	115448114	115540525	92.412	15
S1092	101	53	48	2	BovineHD0200033561	BovineHD0200033571	115707385	115735113	27.729	8
S1093	101	52	49	5	BovineHD0500007364	BovineHD0500007406	24951881	25127248	175.368	9
S1094	101	57	44	6	BovineHD0600003102	BovineHD0600003117	11299712	11349968	50.257	7
S1095	101	51	50	6	BovineHD0600003875	BovineHD0600003876	13254715	13255528	0.814	2
S1096	101	59	42	6	BovineHD0600020966	BovineHD0600020967	73648388	73650128	1.741	2
S1097	101	49	52	7	BovineHD0700007696	BovineHD0700007700	26335902	26347952	12.051	3
S1098	101	58	43	7	BovineHD0700025478	BTB-01920914	84498394	84608537	110.144	8
S1099	101	49	52	7	BovineHD0700029403	BovineHD0700029404	98150829	98157010	6.182	2
S1100	101	56	45	9	Hapmap47152-BTA-101314	BovineHD0900024683	86420903	86709719	288.817	21
S1101	101	54	47	10	BovineHD1000003671	BovineHD1000003671	10941584	10941584	0.001	1
S1102	101	53	48	11	BovineHD1100010905	BovineHD1100011004	37028036	37305943	277.908	36
S1103	101	58	43	11	BovineHD1100020858	BovineHD1100020894	72947504	73073273	125.77	13
S1104	101	58	43	11	BovineHD1100021171	ARS-BFGL-NGS-90250	74085532	74307700	222.169	33
S1105	101	58	43	11	BovineHD1100021853	BovineHD1100021853	76243648	76243648	0.001	1
S1106	101	58	43	11	BovineHD1100021980	BovineHD1100021984	76740160	76748546	8.387	5
S1107	101	49	52	12	ARS-BFGL-NGS-100320	BovineHD1200005209	16954291	17080147	125.857	15
S1108	101	49	52	12	BovineHD1200006081	Hapmap30016-BTA-149504	20158596	20192311	33.716	5
S1109	101	53	48	12	BovineHD1200006424	BovineHD1200006486	21293137	21458761	165.625	20
S1110	101	55	46	13	BovineHD1300013437	BTB-00229660	45661990	45737757	75.768	7
S1111	101	61	40	13	BovineHD1300015184	BovineHD1300015210	53202470	53230907	28.438	12
S1112	101	50	51	14	BovineHD1400004970	BovineHD1400004990	15903535	15943437	39.903	10
S1113	101	50	51	14	BovineHD1400008145	BovineHD1400008145	26614779	26614779	0.001	1
S1114	101	53	48	16	ARS-BFGL-NGS-22302	BovineHD1600012334	43191497	43383022	191.526	6
S1115	101	60	41	16	BovineHD1600019373	BovineHD1600019373	66946157	66946157	0.001	1
S1116	101	50	51	16	BovineHD1600020946	BovineHD1600020959	71843058	71865089	22.032	5
S1117	101	48	53	17	BovineHD1700007462	BovineHD1700007462	26004501	26004501	0.001	1
S1118	101	49	52	19	BovineHD1900016321	BovineHD1900016360	57089221	57155433	66.213	20
S1119	101	49	52	21	BovineHD2100019536	BovineHD2100019544	64890647	64919442	28.796	5
S1120	101	48	53	21	BovineHD2100019612	BovineHD2100019635	65142958	65217308	74.351	13
S1121	101	53	48	23	BovineHD4100016112	BovineHD2300008214	29112439	29117577	5.139	4
S1122	101	54	47	23	BovineHD2300008226	BovineHD2300008310	29156567	29424629	268.063	35
S1123	101	54	47	24	BovineHD2400008922	BovineHD2400008994	32235568	32420881	185.314	30
S1124	101	52	49	28	BovineHD2800004403	BovineHD2800004403	15765575	15765575	0.001	1
S1125	101	59	42	29	ARS-BFGL-NGS-76514	BovineHD2900001353	4730715	4749934	19.22	4
S1126	101	53	48	29	BovineHD2900013326	BovineHD2900013372	43879469	44046347	166.879	20
S1127	100	58	42	1	BovineHD0100008793	BovineHD0100008803	30194782	30236585	41.804	3
S1128	100	59	41	1	BovineHD0100008804	BovineHD0100008858	30237465	30485109	247.645	25
S1129	100	51	49	1	BovineHD0100023527	BovineHD0100023590	81300802	81569738	268.937	26
S1130	100	50	50	1	BovineHD0100028061	BTA-43360-no-rs	97464697	97553963	89.267	9
S1131	100	44	56	2	BovineHD0200004570	BovineHD0200004578	15973508	15992745	19.238	3
S1132	100	52	48	2	BovineHD0200025908	BovineHD0200025931	90652257	90695804	43.548	8
S1133	100	50	50	6	BovineHD0600003925	BovineHD0600003929	13427366	13431534	4.169	4
S1134	100	54	46	6	BovineHD0600004274	BovineHD0600004275	14636726	14640323	3.598	2
S1135	100	53	47	6	Hapmap44699-BTA-122320	BovineHD0600021406	75576260	75589400	13.141	3
S1136	100	47	53	7	BovineHD0700029680	BovineHD0700029682	99159498	99175029	15.532	3
S1137	100	53	47	8	BovineHD4100007067	BovineHD0800028906	96199718	96224807	25.09	6
S1138	100	51	49	9	BovineHD0900021237	BovineHD0900021244	75221544	75245694	24.151	3
S1139	100	52	48	10	BovineHD1000004597	BovineHD1000004597	13694963	13694963	0.001	1
S1140	100	53	47	10	BovineHD1000004613	BovineHD1000004623	13756991	13786887	29.897	7
S1141	100	58	42	11	BovineHD1100021889	BovineHD1100021948	76450585	76639823	189.239	24
S1142	100	53	47	12	BovineHD1200004462	BovineHD1200004465	14951944	14964512	12.569	2
S1143	100	48	52	12	BovineHD1200005249	BovineHD1200005299	17226532	17394352	167.821	20
S1144	100	48	52	12	BovineHD1200006162	BovineHD1200006180	20448765	20498263	49.499	8
S1145	100	53	47	12	BovineHD1200006345	ARS-BFGL-NGS-115282	21074696	21086316	11.621	3
S1146	100	52	48	12	BovineHD1200010777	BovineHD1200010777	36795212	36795212	0.001	1
S1147	100	65	35	13	BovineHD1300008074	BovineHD1300008109	27526911	27623265	96.355	15
S1148	100	64	36	13	BovineHD1300008183	BovineHD1300008183	27924217	27924217	0.001	1
S1149	100	51	49	14	BovineHD1400022459	BovineHD1400022495	77522030	77641334	119.305	9
S1150	100	54	46	16	BovineHD1600001246	BovineHD1600001248	4582856	4592258	9.403	3
S1151	100	56	44	16	BovineHD1600007766	BovineHD1600007774	27108538	27117773	9.236	2
S1152	100	48	52	17	BovineHD1700002916	BovineHD1700002922	10149844	10165234	15.391	3
S1153	100	49	51	17	BovineHD1700002929	BovineHD1700002938	10171841	10184750	12.91	3
S1154	100	64	36	17	BovineHD1700018241	BovineHD1700018245	61234422	61253749	19.328	3
S1155	100	52	48	19	BovineHD1900006983	BovineHD1900007024	23652038	23741798	89.761	21
S1156	100	41	59	19	BovineHD1900016559	BovineHD1900016561	57611130	57615327	4.198	3
S1157	100	57	43	20	BovineHD2000006641	BovineHD2000006643	22146785	22149314	2.53	3
S1158	100	56	44	20	BovineHD2000006712	ARS-BFGL-BAC-35584	22328381	22523592	195.212	28
S1159	100	60	40	20	BovineHD2000014471	BovineHD2000014489	52553058	52599942	46.885	5
S1160	100	60	40	20	BovineHD2000014541	BovineHD2000014602	52940809	53075262	134.454	27
S1161	100	42	58	21	BovineHD2100021106	BovineHD2100015220	52408538	52475465	66.928	8
S1162	100	43	57	21	BovineHD2100015281	BovineHD2100015282	52702851	52706118	3.268	2
S1163	100	49	51	21	BovineHD4100015350	BovineHD2100019518	64837212	64838255	1.044	2
S1164	100	46	54	22	BTB-00835129	BovineHD2200004518	14689735	14825662	135.928	10
S1165	100	46	54	22	BovineHD2200004535	BovineHD2200004578	14945883	15143585	197.703	30
S1166	100	51	49	22	BovineHD2200014498	BovineHD2200014530	50208329	50363483	155.155	7
S1167	100	54	46	22	BovineHD2200014797	BovineHD2200014830	51453932	51579025	125.094	8
S1168	100	52	48	23	BovineHD2300008197	BovineHD2300008202	29070051	29080059	10.009	5
S1169	100	55	45	23	BTA-56199-no-rs	Hapmap40375-BTA-91069	30578676	31299918	721.243	74
S1170	100	44	56	24	BovineHD2400001252	BovineHD2400001259	4307619	4324835	17.217	5
S1171	100	44	56	24	ARS-BFGL-NGS-103969	BovineHD2400001319	4467806	4504645	36.84	4
S1172	100	44	56	24	ARS-BFGL-NGS-30774	BovineHD2400001347	4612976	4613804	0.829	2
S1173	100	52	48	28	BovineHD2800004397	BovineHD2800004397	15725796	15725796	0.001	1
S1174	100	58	42	29	BovineHD2900001203	BovineHD2900001212	4186699	4247117	60.419	3
S1175	100	58	42	29	BovineHD2900001292	BovineHD2900001312	4510867	4604848	93.982	11
S1176	100	62	38	29	BovineHD2900002797	BovineHD2900002874	9464385	9796457	332.073	31
S1177	100	62	38	29	BovineHD2900002879	BovineHD2900002899	9812775	9863485	50.711	10
S1178	99	56	43	1	BovineHD0100038844	BovineHD0100038887	135343046	135481971	138.926	8
S1179	99	43	56	2	BovineHD0200004606	BovineHD0200004615	16076054	16097238	21.185	6
S1180	99	43	56	2	Hapmap58340-rs29009785	BovineHD0200004631	16147757	16164106	16.35	3
S1181	99	44	55	2	BTB-01363466	BovineHD0200004668	16325910	16368325	42.416	5
S1182	99	53	46	2	BovineHD0200016787	BovineHD0200016933	58821091	59307748	486.658	53
S1183	99	52	47	2	ARS-BFGL-NGS-101408	ARS-BFGL-NGS-101408	62944872	62944872	0.001	1
S1184	99	53	46	2	BovineHD0200025006	BovineHD0200025013	87634634	87661798	27.165	5
S1185	99	54	45	2	BovineHD0200025029	BovineHD0200025044	87766330	87808964	42.635	12
S1186	99	54	45	2	BovineHD0200029471	BovineHD0200029479	102167170	102184158	16.989	3
S1187	99	54	45	2	BovineHD0200029634	BovineHD0200029705	102711250	102923093	211.844	31
S1188	99	52	47	2	BovineHD0200033583	BovineHD0200033592	115766296	115791257	24.962	5
S1189	99	52	47	2	BovineHD0200034001	BovineHD0200034004	117138437	117140889	2.453	3
S1190	99	52	47	5	BovineHD0500004878	BovineHD0500004904	16518260	16637781	119.522	15
S1191	99	53	46	5	BovineHD0500004933	BovineHD0500004936	16719367	16724720	5.354	3
S1192	99	51	48	6	BTB-01791576	BovineHD0600003600	12583026	12591395	8.37	2
S1193	99	51	48	7	BovineHD0700027636	BovineHD0700027636	92426698	92426698	0.001	1
S1194	99	51	48	7	BovineHD0700027806	BovineHD0700027818	93050998	93101447	50.45	6
S1195	99	48	51	7	BovineHD0700029689	BovineHD0700029835	99192429	99783011	590.583	45
S1196	99	48	51	7	BovineHD0700030746	BovineHD0700030769	102765536	102854014	88.479	14
S1197	99	50	49	9	BovineHD0900021254	BovineHD0900021283	75265473	75365973	100.501	9
S1198	99	54	45	9	Hapmap55954-rs29018921	BovineHD0900024704	86741852	86770203	28.352	6
S1199	99	55	44	9	BovineHD4100007642	BTA-56213-no-rs	86783029	87548281	765.253	60
S1200	99	53	46	10	BovineHD1000004641	BovineHD1000004732	13869579	14161868	292.29	47
S1201	99	48	51	11	BovineHD1100027099	BovineHD1100027099	93119959	93119959	0.001	1
S1202	99	48	51	11	BovineHD1100027385	BovineHD1100027427	93967115	94153550	186.436	12
S1203	99	51	48	12	Hapmap55243-rs29011649	BovineHD1200011171	38763631	38846399	82.769	9
S1204	99	52	47	13	BovineHD1300002361	BovineHD1300002364	8748439	8757419	8.981	4
S1205	99	54	45	13	Hapmap49962-BTA-32832	BovineHD1300014355	48994448	49137678	143.231	3
S1206	99	54	45	14	BovineHD1400001489	BovineHD1400001496	4631654	4644632	12.979	5
S1207	99	57	42	14	BovineHD1400002421	BovineHD1400024043	7774209	7869794	95.586	12
S1208	99	51	48	14	Hapmap57268-ss46526401	BovineHD1400022311	77033866	77069506	35.641	8
S1209	99	53	46	16	BovineHD1600001378	BovineHD1600001452	4898040	5166115	268.076	21
S1210	99	51	48	16	BovineHD1600012343	BovineHD1600012343	43415744	43415744	0.001	1
S1211	99	58	41	16	BovineHD1600019364	BovineHD1600019364	66911041	66911041	0.001	1
S1212	99	58	41	16	BovineHD1600019690	BovineHD1600019693	67830950	67834460	3.511	2
S1213	99	49	50	16	BovineHD1600020871	BovineHD1600020943	71549790	71836297	286.508	18
S1214	99	48	51	17	BovineHD1700002821	BovineHD1700002867	9909976	10048985	139.01	22
S1215	99	48	51	17	BovineHD1700002882	BovineHD1700002885	10085194	10091851	6.658	4
S1216	99	56	43	20	BovineHD2000006861	BovineHD2000006871	22752265	22761541	9.277	2
S1217	99	58	41	20	BovineHD2000014700	BovineHD2000014757	53474514	53616787	142.274	15
S1218	99	53	46	22	ARS-BFGL-NGS-16037	BovineHD2200002397	7549918	7974675	424.758	33
S1219	99	50	49	22	BovineHD2200005944	BovineHD2200005972	20495075	20623574	128.5	15
S1220	99	44	55	24	BovineHD2400001135	BovineHD2400001208	3885146	4160747	275.602	33
S1221	99	51	48	24	BovineHD2400008651	BovineHD2400008625	31321778	31445109	123.332	15
S1222	99	52	47	24	BovineHD2400008780	BovineHD2400008780	31844264	31844264	0.001	1
S1223	99	49	50	28	BovineHD2800003985	BovineHD2800004044	13948474	14195278	246.805	39
S1224	99	61	38	29	BovineHD2900002614	Hapmap39855-BTA-66440	8960533	9198636	238.104	58
S1225	98	52	46	1	BovineHD0100035237	BovineHD0100035244	124067293	124116371	49.079	4
S1226	98	45	53	2	BovineHD0200004765	BovineHD0200004830	16717799	16935184	217.386	26
S1227	98	54	44	2	BovineHD0200013772	BovineHD0200014026	47300012	48417109	1117.1	67
S1228	98	52	46	2	BovineHD0200018246	BovineHD0200018250	62769799	62784481	14.683	3
S1229	98	51	47	2	BovineHD0200033937	Hapmap53204-rs29014706	116933798	117025485	91.688	5
S1230	98	50	48	5	BovineHD0500004797	BovineHD0500004797	16198633	16198633	0.001	1
S1231	98	56	42	5	BovineHD0500019794	BovineHD0500035469	70367811	70435424	67.614	9
S1232	98	56	42	5	BovineHD0500019977	BovineHD0500020061	70844945	71134951	290.007	31
S1233	98	60	38	7	ARS-BFGL-NGS-36058	BovineHD0700016810	56726933	56814694	87.762	12
S1234	98	66	32	7	BovineHD0700021784	BovineHD0700021784	71858577	71858577	0.001	1
S1235	98	52	46	7	BovineHD0700027669	BovineHD0700027669	92503204	92503204	0.001	1
S1236	98	47	51	7	BovineHD0700029552	BovineHD0700029589	98668728	98808935	140.208	16
S1237	98	48	50	7	BovineHD0700029843	BovineHD0700029859	99807634	99836059	28.426	6
S1238	98	51	47	10	BovineHD1000004566	BovineHD1000004569	13591209	13600048	8.84	3
S1239	98	49	49	11	BovineHD1100010780	BovineHD1100010797	36584570	36674756	90.187	7
S1240	98	48	50	11	BovineHD1100027363	BovineHD1100027372	93862270	93909219	46.95	6
S1241	98	48	50	11	BovineHD1100027376	BovineHD1100027380	93926105	93958458	32.354	3
S1242	98	51	47	12	BovineHD1200011059	ARS-BFGL-NGS-83273	38244561	38330901	86.341	3
S1243	98	53	45	13	BovineHD1300000258	BovineHD1300000446	1336691	1871873	535.183	69
S1244	98	60	38	13	BovineHD1300005144	BovineHD1300005227	17796327	18025484	229.158	19
S1245	98	57	41	13	Hapmap35524-SCAFFOLD5373_40104	BovineHD1300005889	19710676	19905157	194.482	30
S1246	98	57	41	13	BovineHD1300005960	BovineHD1300005971	20285170	20351279	66.11	8
S1247	98	64	34	13	BovineHD4100010045	BovineHD1300007884	26904228	26908557	4.33	3
S1248	98	52	46	13	BovineHD1300014079	BovineHD1300014079	47914051	47914051	0.001	1
S1249	98	53	45	13	BovineHD1300016313	BTA-33013-no-rs	56382058	56407668	25.611	3
S1250	98	54	44	13	BTB-01252771	BovineHD1300016851	58334336	58339847	5.512	2
S1251	98	41	57	13	BovineHD1300025067	BovineHD1300021453	73483306	73597966	114.661	6
S1252	98	41	57	13	BovineHD1300021477	BovineHD1300021492	73685390	73750690	65.301	4
S1253	98	41	57	13	BovineHD1300025070	BovineHD1300021590	73799407	74047117	247.711	11
S1254	98	41	57	13	BovineHD1300021645	BovineHD1300021640	74217586	74284172	66.587	5
S1255	98	51	47	14	BovineHD1400022378	ARS-BFGL-NGS-27929	77314720	77470329	155.61	25
S1256	98	48	50	17	BovineHD1700002714	BovineHD1700002716	9516763	9524194	7.432	3
S1257	98	64	34	17	BovineHD1700018115	BovineHD1700018208	60958626	61158013	199.388	21
S1258	98	48	50	19	BovineHD1900018124	ARS-BFGL-BAC-32338	62134472	62272214	137.743	22
S1259	98	47	51	19	ARS-BFGL-NGS-44940	BovineHD1900018302	62322264	62740171	417.908	52
S1260	98	52	46	20	BovineHD2000006397	BovineHD2000006494	21329499	21678026	348.528	38
S1261	98	41	57	21	BovineHD2100015189	BovineHD2100015189	52383930	52383930	0.001	1
S1262	98	51	47	22	BovineHD2200014572	BovineHD2200014623	50520343	50668282	147.94	20
S1263	98	51	47	24	BovineHD2400008626	BovineHD2400008626	31449779	31449779	0.001	1
S1264	97	55	42	1	BovineHD0100008455	BovineHD0100008456	28975420	28978552	3.133	2
S1265	97	48	49	1	BovineHD0100034749	BTB-01382680	121968108	122006139	38.032	5
S1266	97	51	46	2	BovineHD0200027829	BovineHD0200027829	96413074	96413074	0.001	1
S1267	97	62	35	2	BovineHD0200036755	BovineHD0200036791	126027343	126127823	100.481	11
S1268	97	47	50	3	BovineHD0300016447	BovineHD0300016521	54146480	54396734	250.255	6
S1269	97	54	43	3	ARS-BFGL-NGS-30450	Hapmap53382-rs29010425	92054056	92169655	115.6	15
S1270	97	53	44	3	BovineHD0300026898	BovineHD0300026901	92787199	92808970	21.772	2
S1271	97	49	48	3	ARS-BFGL-NGS-108152	BovineHD4100002391	99648770	99850178	201.409	20
S1272	97	48	49	3	BovineHD0300028848	BovineHD0300029026	99975661	100832079	856.419	57
S1273	97	47	50	4	BovineHD0400026762	BovineHD0400026762	95293625	95293625	0.001	1
S1274	97	49	48	5	BovineHD0500005929	BovineHD0500005945	20465702	20504893	39.192	7
S1275	97	48	49	5	BovineHD0500007178	BovineHD0500007272	24448001	24636624	188.624	38
S1276	97	50	47	6	BovineHD0600021505	BovineHD0600021648	75901914	76453547	551.634	23
S1277	97	56	41	7	BovineHD0700005535	ARS-BFGL-NGS-83052	18607538	18837225	229.688	17
S1278	97	62	35	7	BovineHD0700013467	BovineHD0700013563	45076707	45237758	161.052	16
S1279	97	61	36	7	BovineHD0700017053	BovineHD0700017090	57586680	57701637	114.958	13
S1280	97	50	47	7	BovineHD0700027732	BovineHD0700027761	92846448	92917745	71.298	5
S1281	97	47	50	7	BovineHD0700029611	ARS-BFGL-NGS-111842	98900710	99112672	211.963	17
S1282	97	48	49	7	BovineHD0700030623	BovineHD0700030738	102397933	102733749	335.817	45
S1283	97	48	49	7	BovineHD4100006389	BovineHD4100006389	102743856	102743856	0.001	1
S1284	97	49	48	7	BovineHD0700031132	BovineHD0700031142	104131681	104146853	15.173	4
S1285	97	50	47	9	BovineHD0900013408	BovineHD0900013413	48074164	48084255	10.092	4
S1286	97	51	46	10	BTB-00410577	BovineHD1000004574	13604834	13616590	11.757	3
S1287	97	58	39	10	BovineHD1000029575	BovineHD1000029581	100834068	100848997	14.93	3
S1288	97	59	38	10	BovineHD1000029873	BovineHD1000029880	101457708	101470704	12.997	5
S1289	97	49	48	11	BovineHD1100001975	BovineHD1100001980	5476243	5499196	22.954	4
S1290	97	49	48	11	BovineHD1100031596	BovineHD1100011669	39601549	39613197	11.649	2
S1291	97	50	47	13	BovineHD1300002371	BovineHD4100009882	8776298	8854610	78.313	16
S1292	97	64	33	13	BovineHD1300007912	BovineHD1300007912	26998956	26998956	0.001	1
S1293	97	64	33	13	BovineHD1300007922	Hapmap43153-BTA-112223	27050457	27088377	37.921	7
S1294	97	60	37	13	BovineHD1300015105	ARS-BFGL-NGS-112445	52901723	52931036	29.314	4
S1295	97	54	43	13	BovineHD1300016176	BovineHD1300016238	56010004	56194815	184.812	23
S1296	97	52	45	13	BovineHD1300016366	BovineHD1300016419	56518760	56702342	183.583	15
S1297	97	52	45	13	BovineHD1300016420	BovineHD1300016420	56703987	56703987	0.001	1
S1298	97	51	46	13	BovineHD1300016618	BovineHD1300016668	57436990	57623027	186.038	18
S1299	97	49	48	14	BovineHD1400004999	BovineHD1400005000	15965019	15967517	2.499	2
S1300	97	48	49	14	BovineHD1400022589	BovineHD1400022647	77916134	78062197	146.064	25
S1301	97	56	41	16	Hapmap48318-BTA-39745	BovineHD1600019325	66756102	66791297	35.196	9
S1302	97	47	50	17	BovineHD1700002615	BovineHD1700002615	9134022	9134022	0.001	1
S1303	97	65	32	17	BovineHD1700018012	BovineHD1700018039	60709041	60771002	61.962	13
S1304	97	51	46	20	BovineHD2000006318	BovineHD2000006348	21083849	21223114	139.266	21
S1305	97	47	50	22	BTB-01887959	BTB-01887959	9187273	9187273	0.001	1
S1306	97	45	52	22	BovineHD2200010013	BovineHD2200010029	34968680	35004164	35.485	7
S1307	97	51	46	23	BovineHD2300009048	BovineHD2300009061	31551576	31590604	39.029	7
S1308	97	47	50	24	ARS-BFGL-NGS-112380	BovineHD2400010434	37591281	37605416	14.136	2
S1309	97	55	42	29	BovineHD2900001150	BTB-01385818	3999084	4021599	22.516	5
S1310	96	55	41	1	BTB-01333973	BovineHD0100008445	28911679	28918107	6.429	2
S1311	96	49	47	1	BovineHD0100034227	BovineHD0100034278	119981407	120180832	199.426	15
S1312	96	49	47	1	BovineHD0100034873	BTB-00055741	122498623	122562289	63.667	8
S1313	96	50	46	1	BovineHD0100035000	BovineHD0100046591	123000212	123007845	7.634	3
S1314	96	49	47	1	BovineHD0100035226	BovineHD0100035230	124018267	124033332	15.066	2
S1315	96	55	41	1	BovineHD0100038735	BovineHD0100046611	134941260	134961346	20.087	3
S1316	96	53	43	1	BovineHD0100039133	BovineHD0100039168	136042181	136103991	61.811	12
S1317	96	54	42	1	BovineHD0100040046	BovineHD0100040066	138643152	138699755	56.604	8
S1318	96	53	43	2	BovineHD0200013446	BovineHD0200013502	46335180	46513995	178.816	28
S1319	96	53	43	2	BovineHD0200013512	BovineHD0200013514	46556870	46565699	8.83	3
S1320	96	50	46	2	BovineHD4100001272	BovineHD0200018426	63255259	63317690	62.432	7
S1321	96	53	43	2	BovineHD0200029724	BovineHD0200029724	102976254	102976254	0.001	1
S1322	96	64	32	2	BovineHD0200036436	BovineHD0200036457	125011770	125105617	93.848	12
S1323	96	45	51	3	BovineHD0300016652	BovineHD0300016663	54919865	54942782	22.918	2
S1324	96	52	44	3	BovineHD0300026612	BovineHD0300026612	91835552	91835552	0.001	1
S1325	96	49	47	4	BovineHD0400026457	BovineHD0400026463	93953909	93977821	23.913	4
S1326	96	48	48	4	BovineHD0400026507	BovineHD0400026507	94182216	94182216	0.001	1
S1327	96	46	50	4	BovineHD0400026815	BovineHD0400026847	95430388	95501282	70.895	15
S1328	96	48	48	5	BovineHD0500004551	BovineHD0500004564	15462968	15485237	22.27	4
S1329	96	51	45	5	BovineHD0500004830	BovineHD0500004830	16335534	16335534	0.001	1
S1330	96	53	43	5	BovineHD0500008975	BovineHD0500008978	30497600	30513876	16.277	2
S1331	96	54	42	5	BovineHD0500009119	BovineHD0500009132	31186027	31218102	32.076	6
S1332	96	46	50	6	BovineHD0600005433	BovineHD4100004293	18347226	18522925	175.7	10
S1333	96	48	48	6	BovineHD0600021703	BovineHD0600021741	76626854	76734086	107.233	10
S1334	96	56	40	7	BovineHD0700012240	BovineHD0700012272	40620479	40724118	103.64	16
S1335	96	58	38	10	BovineHD1000029620	BovineHD1000029668	100949262	101020467	71.206	22
S1336	96	58	38	10	BovineHD1000029706	BovineHD1000029719	101119084	101137950	18.867	5
S1337	96	56	40	10	BovineHD1000029996	BovineHD1000030093	101711833	101930296	218.464	45
S1338	96	47	49	12	Hapmap39312-BTA-120905	ARS-BFGL-NGS-21160	19986019	20036802	50.784	5
S1339	96	51	45	13	BovineHD1300002480	BovineHD1300002535	9142142	9325397	183.256	26
S1340	96	52	44	13	BovineHD1300002561	BovineHD1300002576	9413046	9453067	40.022	9
S1341	96	64	32	13	BovineHD1300007682	BovineHD1300007704	26260323	26340527	80.205	9
S1342	96	52	44	13	BovineHD1300014154	BovineHD1300014282	48170703	48688642	517.94	37
S1343	96	56	40	13	BovineHD1300018244	BovineHD1300018244	63280614	63280614	0.001	1
S1344	96	53	43	14	BovineHD1400024413	BovineHD1400024413	15244600	15244600	0.001	1
S1345	96	50	46	14	BovineHD1400014350	BovineHD1400014353	48355737	48367199	11.463	2
S1346	96	52	44	14	BovineHD1400022270	Hapmap35917-SCAFFOLD20441_13371	76956146	76983681	27.536	4
S1347	96	47	49	16	BovineHD4100012518	BovineHD1600012856	45695174	45850651	155.478	5
S1348	96	49	47	16	BovineHD1600014823	BovineHD1600014829	52317231	52349734	32.504	4
S1349	96	45	51	17	BovineHD1700002414	BovineHD1700002414	8515590	8515590	0.001	1
S1350	96	44	52	19	BovineHD1900016389	BovineHD1900016392	57214845	57226212	11.368	4
S1351	96	50	46	22	BovineHD2200002507	BovineHD2200002490	8157706	8244560	86.855	11
S1352	96	42	54	22	BovineHD2200005599	BovineHD2200005636	19323210	19419606	96.397	11
S1353	96	43	53	22	Hapmap46118-BTA-108252	Hapmap46118-BTA-108252	19452386	19452386	0.001	1
S1354	96	53	43	23	BovineHD2300008583	Hapmap36280-SCAFFOLD155216_10397	30120665	30176828	56.164	12
S1355	96	47	49	24	BovineHD2400010182	BTB-00887818	36835899	37524920	689.022	45
S1356	95	54	41	1	BovineHD0100001193	BTB-00003162	4296744	4547357	250.614	39
S1357	95	48	47	1	BTA-38441-no-rs	BovineHD0100023253	80284430	80298673	14.244	3
S1358	95	48	47	1	ARS-BFGL-NGS-44794	BovineHD0100023265	80305567	80353911	48.345	3
S1359	95	53	42	1	BovineHD0100026990	BovineHD0100026997	94415045	94442225	27.181	4
S1360	95	49	46	1	BovineHD4100000704	BovineHD0100035217	123941396	123982976	41.581	5
S1361	95	54	41	1	BovineHD0100035657	BovineHD0100035663	125322755	125331431	8.677	4
S1362	95	54	41	2	BovineHD0200021942	BovineHD0200021942	75952096	75952096	0.001	1
S1363	95	51	44	2	BovineHD0200031458	BovineHD0200031488	108351353	108447632	96.28	17
S1364	95	52	43	2	BovineHD0200033460	BovineHD0200033460	115310608	115310608	0.001	1
S1365	95	61	34	2	BovineHD0200036794	BovineHD0200036827	126135302	126247845	112.544	10
S1366	95	52	43	3	BovineHD0300026625	BovineHD0300026625	91892859	91892859	0.001	1
S1367	95	53	42	4	BovineHD0400011939	BovineHD0400011951	43300011	43382837	82.827	6
S1368	95	49	46	4	BovineHD0400026365	BovineHD0400026393	93518880	93634301	115.422	10
S1369	95	49	46	5	ARS-BFGL-NGS-8255	BovineHD0500007488	25424207	25572991	148.785	18
S1370	95	50	45	5	BovineHD0500007688	BovineHD0500007702	26246054	26294580	48.527	6
S1371	95	53	42	5	BovineHD0500008741	BovineHD0500008926	29721444	30309274	587.831	52
S1372	95	47	48	5	BovineHD0500021234	BovineHD0500021372	74241246	74791060	549.815	35
S1373	95	51	44	6	BovineHD0600004476	BovineHD0600004476	15401585	15401585	0.001	1
S1374	95	53	42	6	BovineHD0600004542	BovineHD0600004556	15591268	15615419	24.152	4
S1375	95	55	40	6	BovineHD0600020912	BovineHD0600020949	73452354	73534998	82.645	5
S1376	95	53	42	6	BovineHD0600022971	BovineHD0600022985	81827142	81904272	77.131	6
S1377	95	56	39	7	BovineHD0700006242	ARS-BFGL-NGS-18413	21388812	21510663	121.852	10
S1378	95	54	41	7	BovineHD0700007192	BovineHD0700007240	24844397	24953619	109.223	12
S1379	95	54	41	7	BovineHD0700007247	ARS-BFGL-NGS-35201	24965319	25281489	316.171	45
S1380	95	55	40	7	BovineHD0700011028	BovineHD0700011028	36862162	36862162	0.001	1
S1381	95	49	46	7	BovineHD0700031048	BovineHD0700031057	103733958	103771067	37.11	7
S1382	95	48	47	7	BovineHD0700031070	BovineHD0700031090	103840539	103918276	77.738	15
S1383	95	50	45	9	BovineHD0900013570	BovineHD0900013617	48673560	48796022	122.463	8
S1384	95	49	46	9	BovineHD0900021145	BovineHD0900021169	74946842	74982033	35.192	8
S1385	95	51	44	10	BovineHD1000004450	BovineHD1000004460	13148280	13176028	27.749	7
S1386	95	50	45	10	BovineHD1000004471	BovineHD1000004483	13194270	13227062	32.793	8
S1387	95	45	50	11	ARS-BFGL-NGS-3421	BTB-00753300	19103598	19138876	35.279	7
S1388	95	50	45	12	ARS-BFGL-NGS-17193	BovineHD1200004664	15575546	15606067	30.522	5
S1389	95	60	35	13	BovineHD1300005055	BovineHD1300005055	17584985	17584985	0.001	1
S1390	95	56	39	13	BovineHD1300009407	BovineHD1300009447	31816137	32062068	245.932	13
S1391	95	40	55	13	BovineHD1300021307	BovineHD1300021369	73188167	73362459	174.293	21
S1392	95	56	39	14	BovineHD1400002072	Hapmap23799-BTC-047701	6649691	6680908	31.218	3
S1393	95	47	48	14	BovineHD1400007420	ARS-BFGL-NGS-111395	23974527	24053355	78.829	4
S1394	95	48	47	14	BovineHD1400014225	BovineHD1400014225	47975068	47975068	0.001	1
S1395	95	51	44	16	BovineHD1600007619	BovineHD1600007637	26691192	26719796	28.605	8
S1396	95	47	48	16	BTB-00640892	ARS-BFGL-NGS-116074	44309062	44460919	151.858	4
S1397	95	51	44	16	BovineHD1600017358	BovineHD1600017424	60369084	60707125	338.042	33
S1398	95	53	42	16	BovineHD1600019248	BovineHD1600019248	66551652	66551652	0.001	1
S1399	95	53	42	16	BovineHD1600019276	ARS-BFGL-BAC-35319	66604309	66621373	17.065	2
S1400	95	55	40	16	BovineHD1600019290	BovineHD1600019290	66660521	66660521	0.001	1
S1401	95	60	35	17	BovineHD4100013174	BovineHD1700016086	54504838	54606204	101.367	9
S1402	95	48	47	18	ARS-BFGL-NGS-25688	BovineHD1800004602	13993315	14057142	63.828	9
S1403	95	48	47	18	BovineHD1800004672	BovineHD1800004672	14425287	14425287	0.001	1
S1404	95	47	48	18	BovineHD1800004861	BovineHD1800004864	15371056	15385385	14.33	2
S1405	95	42	53	19	BovineHD1900016395	BovineHD1900016427	57247445	57306690	59.246	15
S1406	95	42	53	19	BovineHD1900016514	BovineHD1900016525	57508066	57529250	21.185	4
S1407	95	51	44	20	BovineHD2000006167	BovineHD2000006214	20627350	20767022	139.673	19
S1408	95	47	48	21	BovineHD2100018979	BovineHD2100018983	62817961	62842966	25.006	3
S1409	95	51	44	22	BovineHD2200007587	BovineHD2200007604	25997757	26066043	68.287	6
S1410	95	52	43	23	BovineHD2300008625	BovineHD2300008628	30345420	30355178	9.759	3
S1411	95	47	48	24	BovineHD2400010109	BovineHD2400010149	36580101	36736535	156.435	19
S1412	95	58	37	29	BovineHD2900002434	BovineHD2900002437	8455033	8476742	21.71	3
S1413	94	51	43	1	Hapmap50395-BTA-57301	BovineHD0100005599	18735528	19253956	518.429	33
S1414	94	47	47	1	BovineHD0100022984	BovineHD0100023015	79282200	79415843	133.644	12
S1415	94	49	45	1	BovineHD0100023594	BovineHD4100000477	81581555	81841848	260.294	33
S1416	94	55	39	1	BovineHD0100038708	BovineHD0100038713	134855225	134869209	13.985	6
S1417	94	61	33	2	BovineHD4100001651	BovineHD0200036855	126359098	126383381	24.284	4
S1418	94	51	43	4	BovineHD0400011036	BovineHD0400011054	39426155	39526997	100.843	9
S1419	94	52	42	4	BovineHD0400012176	BovineHD0400012185	44224935	44246285	21.351	6
S1420	94	52	42	4	BTB-01652821	BovineHD0400012207	44304396	44313258	8.863	2
S1421	94	48	46	5	BovineHD0500004716	BovineHD0500004755	15879950	15986061	106.112	13
S1422	94	49	45	5	ARS-USMARC-629	BovineHD0500007542	25623553	25744461	120.909	7
S1423	94	48	46	5	BovineHD0500007614	BovineHD0500007625	25905905	25939265	33.361	6
S1424	94	49	45	6	BovineHD0600003759	BovineHD0600003801	12951400	13066040	114.641	16
S1425	94	56	38	6	BovineHD0600020470	BovineHD0600020479	71891376	71908776	17.401	2
S1426	94	47	47	7	BovineHD0700002238	BovineHD0700002272	7704068	7871925	167.858	16
S1427	94	61	33	7	BovineHD0700013589	BovineHD0700013627	45382201	45487086	104.886	7
S1428	94	61	33	7	BovineHD0700017228	BovineHD0700017239	58096093	58205431	109.339	5
S1429	94	47	47	7	Hapmap54690-rs29024551	BovineHD0700031039	103596478	103697822	101.345	14
S1430	94	48	46	7	BovineHD0700031112	BovineHD0700031118	104049565	104067368	17.804	5
S1431	94	48	46	7	BTA-122523-no-rs	BovineHD0700032372	108207357	108374147	166.791	17
S1432	94	58	36	8	BovineHD0800016257	BovineHD0800016261	53775044	53781023	5.98	4
S1433	94	48	46	9	BovineHD0900021178	BovineHD0900021194	74996230	75053010	56.781	6
S1434	94	55	39	13	BovineHD1300003429	BovineHD1300003429	12074075	12074075	0.001	1
S1435	94	51	43	13	BovineHD1300006063	BovineHD1300006077	20680326	20700458	20.133	6
S1436	94	55	39	13	BovineHD1300006252	BovineHD1300006254	21213959	21222868	8.91	3
S1437	94	58	36	13	BovineHD1300009039	BovineHD1300009044	30761922	30787547	25.626	4
S1438	94	58	36	13	BovineHD1300012744	BovineHD1300012744	43224017	43224017	0.001	1
S1439	94	52	42	13	BovineHD1300016936	ARS-BFGL-NGS-352	58599907	58625429	25.523	6
S1440	94	44	50	14	BovineHD1400013805	BTB-00568272	46361018	46418593	57.576	9
S1441	94	50	44	14	BovineHD1400014373	BovineHD1400014444	48456599	48720934	264.336	28
S1442	94	50	44	14	BovineHD1400014464	BovineHD1400014532	48777365	49002033	224.669	15
S1443	94	48	46	15	BTB-01772541	BovineHD1500023870	80200073	80686360	486.288	72
S1444	94	48	46	16	BovineHD1600001938	BovineHD1600001949	6851655	6971134	119.48	3
S1445	94	46	48	16	BovineHD1600014465	ARS-BFGL-NGS-20017	50847033	51049027	201.995	9
S1446	94	48	46	17	BovineHD1700002449	BovineHD1700002462	8664546	8765501	100.956	10
S1447	94	47	47	17	BovineHD1700002547	BTB-00670359	8985271	9014155	28.885	10
S1448	94	48	46	17	BovineHD1700005295	BovineHD1700005305	17947336	17970233	22.898	4
S1449	94	49	45	19	BovineHD1900008248	BovineHD1900008256	27366275	27421507	55.233	3
S1450	94	44	50	19	BovineHD1900016379	BovineHD1900016383	57189095	57195223	6.129	5
S1451	94	40	54	22	ARS-BFGL-NGS-109380	ARS-BFGL-NGS-34067	46024807	46108056	83.25	12
S1452	94	48	46	28	BovineHD2800003977	BovineHD2800003977	13919053	13919053	0.001	1
S1453	94	56	38	29	BovineHD2900003316	BovineHD2900003323	11398769	11436083	37.315	4
S1454	93	49	44	1	BovineHD0100027278	BovineHD0100027344	95212591	95426987	214.397	27
S1455	93	49	44	1	BovineHD0100027381	BovineHD0100027401	95581556	95631874	50.319	6
S1456	93	53	40	2	BovineHD0200021885	BovineHD0200021937	75856613	75939884	83.272	14
S1457	93	50	43	2	Hapmap25645-BTA-48106	BovineHD0200022601	78263828	78286510	22.683	2
S1458	93	49	44	2	BovineHD0200031616	BovineHD0200031622	108950904	108990368	39.465	4
S1459	93	53	40	4	BovineHD0400011297	BovineHD0400011315	40569695	40649968	80.274	6
S1460	93	50	43	4	BovineHD0400026152	BTB-00202937	92782396	93016182	233.787	15
S1461	93	46	47	4	BovineHD0400026574	BovineHD0400026592	94586081	94684392	98.312	12
S1462	93	49	44	5	BovineHD0500004415	BovineHD0500035822	14942910	15017087	74.178	12
S1463	93	59	34	7	ARS-BFGL-NGS-56647	BovineHD0700017268	58330962	58336211	5.25	2
S1464	93	55	38	7	BovineHD0700024159	ARS-BFGL-NGS-64882	80393416	80633111	239.696	17
S1465	93	45	48	7	Hapmap31441-BTA-145417	BovineHD0700029989	100239773	100265637	25.865	2
S1466	93	46	47	7	BovineHD0700030001	BovineHD0700030001	100335564	100335564	0.001	1
S1467	93	50	43	9	BovineHD0900013476	BovineHD0900013511	48287807	48429643	141.837	16
S1468	93	50	43	10	Hapmap41096-BTA-84486	BovineHD1000004002	11820916	11827204	6.289	2
S1469	93	51	42	10	BovineHD1000004441	BovineHD1000004441	13135024	13135024	0.001	1
S1470	93	62	31	10	BovineHD1000008958	BovineHD1000008959	27244648	27245409	0.762	2
S1471	93	48	45	11	BovineHD1100001781	BovineHD1100001825	4979532	5085081	105.55	17
S1472	93	47	46	11	BovineHD1100002620	BovineHD1100002661	7020168	7176871	156.704	26
S1473	93	45	48	11	BovineHD1100002688	BovineHD1100002689	7286313	7290193	3.881	2
S1474	93	48	45	12	BovineHD4100009377	BovineHD1200004341	14456910	14563222	106.313	23
S1475	93	49	44	13	BovineHD1300000961	BovineHD1300000994	3643223	3819808	176.586	14
S1476	93	50	43	13	BovineHD1300001016	BovineHD1300001025	3877994	3927009	49.016	5
S1477	93	51	42	13	BovineHD1300005991	BovineHD1300005991	20423875	20423875	0.001	1
S1478	93	50	43	13	ARS-BFGL-NGS-117417	Hapmap47895-BTA-24456	20721626	20787220	65.595	7
S1479	93	57	36	13	BovineHD1300012795	BovineHD1300012877	43510737	43796266	285.53	27
S1480	93	53	40	13	BovineHD1300014586	BovineHD1300014616	50459617	50627996	168.38	11
S1481	93	53	40	13	BovineHD1300015086	BovineHD1300015095	52824332	52846714	22.383	5
S1482	93	50	43	13	BovineHD1300016702	BovineHD1300016702	57765586	57765586	0.001	1
S1483	93	40	53	13	ARS-BFGL-NGS-115121	BovineHD1300023774	81290125	81293483	3.359	2
S1484	93	55	38	14	BovineHD1400002417	BovineHD1400002417	7757041	7757041	0.001	1
S1485	93	47	46	14	BovineHD1400008119	BovineHD1400008119	26527112	26527112	0.001	1
S1486	93	45	48	16	BovineHD1600012695	ARS-BFGL-NGS-89773	45207880	45220940	13.061	3
S1487	93	46	47	16	BovineHD4100012575	BovineHD1600014777	52014418	52123324	108.907	13
S1488	93	49	44	16	BovineHD1600018393	BovineHD1600018401	63636318	63660621	24.304	4
S1489	93	49	44	16	BovineHD1600018556	BovineHD4100012655	64078717	64151967	73.251	7
S1490	93	45	48	17	BovineHD1700007420	BovineHD1700007438	25828135	25916633	88.499	9
S1491	93	63	30	17	BovineHD1700017862	BovineHD1700017944	60339676	60568984	229.309	36
S1492	93	60	33	17	BovineHD1700019047	BovineHD1700019049	63745842	63755877	10.036	2
S1493	93	38	55	19	BovineHD1900016701	BovineHD1900016831	58156718	58394296	237.579	59
S1494	93	61	32	20	BovineHD2000014016	BovineHD2000014068	50530257	50726625	196.369	17
S1495	93	52	41	21	BovineHD2100001971	BovineHD2100001975	8503469	8521329	17.861	2
S1496	93	42	51	21	BovineHD2100018536	BovineHD2100018591	61610529	61799422	188.894	28
S1497	93	45	48	21	BovineHD2100019671	BovineHD2100019684	65326063	65365071	39.009	5
S1498	93	51	42	21	BovineHD2100019754	BovineHD2100019754	65635776	65635776	0.001	1
S1499	93	53	40	21	BovineHD2100019764	BovineHD2100019764	65695587	65695587	0.001	1
S1500	93	53	40	21	BovineHD2100019777	BovineHD2100019778	65747209	65754690	7.482	3
S1501	93	48	45	22	BovineHD2200002514	BovineHD2200002519	8317371	8322528	5.158	5
S1502	93	40	53	22	BovineHD2200013503	BovineHD2200013543	46440893	46579224	138.332	16
S1503	93	46	47	25	BovineHD2500001444	BovineHD2500001489	5801725	5942969	141.245	19
S1504	93	49	44	26	BovineHD2600010328	BovineHD2600010345	37218566	37309474	90.909	7
S1505	93	43	50	27	BovineHD2700003080	BovineHD2700003119	11333622	11425903	92.282	22
S1506	93	45	48	27	BovineHD2700003151	Hapmap58782-rs29016179	11522392	11544080	21.689	4
S1507	93	57	36	29	BovineHD2900002902	BovineHD2900003128	9873360	10846156	972.797	89
S1508	93	58	35	29	BovineHD2900003289	BovineHD2900003294	11306959	11320990	14.032	3
S1509	92	42	50	1	BovineHD0100005226	BovineHD0100005229	17823711	17830271	6.561	4
S1510	92	52	40	1	Hapmap39022-BTA-38447	Hapmap39022-BTA-38447	83246081	83246081	0.001	1
S1511	92	52	40	2	BovineHD0200021550	BovineHD4100001329	74712169	74718279	6.111	4
S1512	92	48	44	2	BovineHD0200030704	BovineHD0200030744	105901115	106017209	116.095	21
S1513	92	47	45	2	BovineHD0200031842	BovineHD0200031888	109786658	109949392	162.735	19
S1514	92	49	43	4	BovineHD0400011404	BovineHD0400011406	41003680	41009376	5.697	2
S1515	92	45	47	5	BovineHD0500020936	BovineHD0500020938	73263613	73266032	2.42	3
S1516	92	46	46	6	BovineHD0600006301	BovineHD0600006447	21627699	22023037	395.339	39
S1517	92	54	38	6	BovineHD0600020843	BovineHD0600020858	73276594	73305351	28.758	5
S1518	92	57	35	6	BovineHD0600025774	ARS-BFGL-NGS-112355	91494841	91519341	24.501	2
S1519	92	57	35	7	BovineHD0700004926	BovineHD0700004933	16327308	16350115	22.808	4
S1520	92	53	39	7	BovineHD0700011045	BovineHD0700011047	36904907	36908294	3.388	2
S1521	92	55	37	7	BovineHD0700023904	BovineHD0700023938	79750548	79798722	48.175	11
S1522	92	51	41	7	BovineHD0700031292	BovineHD0700031295	104726269	104750222	23.954	4
S1523	92	48	44	8	BTB-00347877	BovineHD0800015333	50846856	50852646	5.791	3
S1524	92	48	44	8	BovineHD0800015372	BTB-01908971	50974267	51044760	70.494	4
S1525	92	49	43	10	BovineHD1000004116	BovineHD1000004131	12268597	12334898	66.302	11
S1526	92	46	46	10	BovineHD1000004852	BovineHD1000004885	14597774	14705602	107.829	14
S1527	92	60	32	13	BovineHD1300004896	BovineHD1300004910	17068998	17098113	29.116	3
S1528	92	48	44	13	BovineHD1300006138	BovineHD1300006140	20850809	20856966	6.158	3
S1529	92	53	39	13	BovineHD1300014821	BovineHD4100010226	51664332	52019243	354.912	23
S1530	92	54	38	13	BovineHD1300015034	ARS-BFGL-NGS-113013	52645227	52777357	132.131	11
S1531	92	51	41	13	BovineHD4100010256	BovineHD4100010258	56228340	56235822	7.483	3
S1532	92	52	40	13	BovineHD1300016994	BovineHD1300016996	58847479	58852624	5.146	3
S1533	92	52	40	13	BovineHD1300017044	BovineHD1300017078	58971892	59065795	93.904	15
S1534	92	37	55	13	BovineHD1300024048	BovineHD1300024067	82059044	82089217	30.174	8
S1535	92	57	35	14	BovineHD4100010848	BovineHD4100010848	6351286	6351286	0.001	1
S1536	92	54	38	14	BovineHD1400002374	Hapmap30441-BTC-052405	7563687	7568920	5.234	5
S1537	92	54	38	14	BovineHD1400002388	BovineHD4100010943	7647260	7648944	1.685	2
S1538	92	46	46	14	BovineHD1400005357	BovineHD1400005374	17011374	17082030	70.657	7
S1539	92	50	42	16	ARS-BFGL-NGS-34090	BovineHD1600000698	2621771	2673488	51.718	5
S1540	92	42	50	16	BTB-00634141	Hapmap50260-BTA-121056	37374949	37673618	298.67	24
S1541	92	46	46	16	BovineHD1600012475	BovineHD1600012475	44082065	44082065	0.001	1
S1542	92	45	47	16	BovineHD1600012706	BovineHD1600012706	45259576	45259576	0.001	1
S1543	92	46	46	16	BovineHD1600012989	BovineHD1600013073	46226896	46439142	212.247	15
S1544	92	46	46	16	BovineHD1600014792	BovineHD1600014805	52156524	52235631	79.108	11
S1545	92	47	45	16	ARS-BFGL-NGS-11469	BovineHD1600017483	60784885	60878119	93.235	16
S1546	92	50	42	16	BovineHD1600018591	BTB-00652878	64217111	64223291	6.181	3
S1547	92	55	37	16	BovineHD1600019376	ARS-BFGL-NGS-96271	66958140	67025984	67.845	6
S1548	92	45	47	19	BovineHD1900009332	BovineHD1900009340	31103223	31149445	46.223	3
S1549	92	37	55	19	BovineHD1900016586	BovineHD1900016587	57723327	57724102	0.776	2
S1550	92	39	53	19	BovineHD1900016915	BovineHD1900016924	58587832	58639132	51.301	6
S1551	92	40	52	21	BovineHD2100018759	BovineHD2100018759	62225899	62225899	0.001	1
S1552	92	51	41	21	BovineHD2100019743	BovineHD2100019751	65577134	65625830	48.697	4
S1553	92	43	49	22	BovineHD2200002678	BovineHD2200002685	8872869	8888465	15.597	3
S1554	92	40	52	22	BTA-07404-no-rs	BTA-07404-no-rs	46664801	46664801	0.001	1
S1555	92	44	48	27	BovineHD2700003155	BovineHD2700003179	11548574	11663585	115.012	17
S1556	92	46	46	28	BTB-01905965	ARS-BFGL-NGS-108752	15050630	15156693	106.064	7
S1557	91	50	41	1	BovineHD0100005650	BovineHD0100005696	19433664	19535686	102.023	15
S1558	91	52	39	1	ARS-BFGL-NGS-116572	ARS-BFGL-NGS-116572	83225441	83225441	0.001	1
S1559	91	50	41	1	Hapmap40527-BTA-38457	BovineHD0100024211	83498166	83897362	399.197	29
S1560	91	47	44	2	BovineHD0200002252	BovineHD0200002257	7780583	7806435	25.853	5
S1561	91	53	38	2	BovineHD0200021734	BovineHD0200021737	75363366	75369301	5.936	2
S1562	91	50	41	2	BovineHD0200022221	BovineHD0200022236	76804742	76834680	29.939	4
S1563	91	61	30	2	BovineHD0200036483	BovineHD0200036492	125202865	125236384	33.52	7
S1564	91	41	50	3	BovineHD0300016735	BovineHD0300016741	55227280	55258550	31.271	5
S1565	91	43	48	3	ARS-BFGL-NGS-117463	BovineHD0300024892	86332895	86361959	29.065	6
S1566	91	45	46	5	BovineHD0500007110	BovineHD0500007131	24240472	24322468	81.997	8
S1567	91	50	41	5	BovineHD0500007844	BovineHD0500007859	26787253	26840558	53.306	5
S1568	91	46	45	5	BovineHD0500020969	BovineHD0500020979	73371215	73399809	28.595	6
S1569	91	53	38	6	BovineHD0600020758	BovineHD0600020781	72936925	73037860	100.936	14
S1570	91	52	39	6	BovineHD0600021036	BovineHD0600021073	73961541	74055110	93.57	2
S1571	91	43	48	7	ARS-BFGL-NGS-111321	BovineHD0700003237	11145067	11340677	195.611	26
S1572	91	51	40	7	BovineHD0700006462	BovineHD0700006477	22277241	22355078	77.838	5
S1573	91	57	34	7	BovineHD0700017340	BovineHD0700017360	58565177	58606374	41.198	7
S1574	91	48	43	9	BovineHD0900013456	BovineHD0900013456	48206930	48206930	0.001	1
S1575	91	46	45	9	BTA-84237-no-rs	ARS-BFGL-NGS-28843	73582800	73722129	139.33	10
S1576	91	55	36	10	BovineHD1000029531	BovineHD1000029547	100725526	100747576	22.051	6
S1577	91	45	46	11	BovineHD1100002662	BovineHD1100002672	7179732	7209374	29.643	9
S1578	91	46	45	11	BovineHD1100005711	BovineHD1100005711	18673445	18673445	0.001	1
S1579	91	43	48	11	BovineHD1100010742	BovineHD1100010744	36425025	36435950	10.926	2
S1580	91	60	31	13	BovineHD1300004982	BovineHD1300004984	17329904	17334635	4.732	2
S1581	91	48	43	13	BovineHD1300006216	BovineHD1300006216	21095205	21095205	0.001	1
S1582	91	52	39	13	BovineHD1300014512	BovineHD1300014551	49944672	50219471	274.8	5
S1583	91	54	37	13	BovineHD1300014971	BovineHD1300014992	52379943	52476513	96.571	7
S1584	91	52	39	13	ARS-BFGL-NGS-31787	BovineHD1300017231	59380122	59582405	202.284	19
S1585	91	51	40	13	Hapmap50319-BTA-33109	BovineHD1300017271	59704623	59726576	21.954	3
S1586	91	55	36	14	UA-IFASA-6647	Hapmap32948-BTC-047992	6444552	6475196	30.645	8
S1587	91	54	37	14	BovineHD4100010887	BovineHD1400002116	6768594	6810055	41.462	11
S1588	91	52	39	14	BovineHD1400002176	BovineHD4100010898	6924148	7037358	113.211	17
S1589	91	45	46	14	BovineHD1400005140	BovineHD1400005351	16349074	16999886	650.813	54
S1590	91	48	43	14	BovineHD1400008111	BovineHD1400008113	26487612	26495574	7.963	2
S1591	91	48	43	16	BovineHD1600007860	BovineHD1600007860	27528858	27528858	0.001	1
S1592	91	48	43	16	BovineHD1600011579	Hapmap49592-BTA-38891	40148220	40149698	1.479	2
S1593	91	47	44	16	BTA-38885-no-rs	BovineHD1600011695	40263899	40918812	654.914	25
S1594	91	47	44	16	BTB-00641823	BTB-00641823	44131136	44131136	0.001	1
S1595	91	45	46	16	BovineHD1600013124	BovineHD1600013150	46643210	46762972	119.763	12
S1596	91	51	40	16	BovineHD1600018922	BovineHD1600018923	65191832	65193357	1.526	2
S1597	91	50	41	16	BovineHD1600018989	ARS-BFGL-NGS-23235	65420109	65580413	160.305	21
S1598	91	53	38	16	BovineHD1600019397	BovineHD1600019455	67044593	67268824	224.232	20
S1599	91	44	47	17	BovineHD1700001951	BovineHD1700002052	6788016	7100947	312.932	23
S1600	91	42	49	17	BovineHD1700002431	BovineHD1700002435	8576582	8588779	12.198	3
S1601	91	54	37	17	BovineHD1700003080	BovineHD1700003084	10581436	10587599	6.164	3
S1602	91	46	45	18	BovineHD1800004785	BovineHD1800004810	15043678	15157858	114.181	7
S1603	91	42	49	19	BovineHD1900016456	BovineHD1900016479	57368080	57433711	65.632	15
S1604	91	36	55	19	BovineHD4100014361	BovineHD1900016682	58072049	58120920	48.872	10
S1605	91	37	54	19	BovineHD1900016871	BovineHD4100014366	58452004	58509846	57.843	11
S1606	91	37	54	19	BovineHD1900016896	BovineHD1900016896	58533067	58533067	0.001	1
S1607	91	58	33	20	BovineHD2000013909	BovineHD2000013923	50098709	50149072	50.364	7
S1608	91	59	32	20	BovineHD2000014182	BovineHD2000014183	51147106	51150430	3.325	2
S1609	91	59	32	20	BovineHD2000014188	BovineHD2000014212	51175877	51345667	169.791	15
S1610	91	44	47	21	BovineHD2100019712	ARS-BFGL-NGS-113795	65474802	65509972	35.171	7
S1611	91	44	47	22	ARS-BFGL-NGS-100741	ARS-BFGL-NGS-100741	52638988	52638988	0.001	1
S1612	91	44	47	22	BovineHD2200015178	BovineHD2200015198	52945351	52978711	33.361	7
S1613	91	50	41	23	BovineHD2300004215	BovineHD2300004279	16408848	16725055	316.208	25
S1614	91	50	41	23	BovineHD4100016005	ARS-BFGL-NGS-29807	17151105	17250591	99.487	8
S1615	91	50	41	26	ARS-BFGL-NGS-112819	BovineHD4100017918	36007487	36012767	5.281	4
S1616	91	49	42	26	BovineHD2600010410	BovineHD2600010432	37542747	37608200	65.454	8
S1617	91	51	40	26	BovineHD2600010969	BovineHD2600010981	39488321	39534389	46.069	7
S1618	91	45	46	28	BovineHD2800004298	UA-IFASA-8424	15324908	15347206	22.299	4
S1619	90	40	50	1	BovineHD0100005165	ARS-BFGL-BAC-11101	17564747	17566811	2.065	2
S1620	90	46	44	2	BovineHD0200002399	BovineHD0200002543	8191895	8734674	542.78	51
S1621	90	49	41	2	BovineHD0200002593	BovineHD0200002613	8963577	9014616	51.04	7
S1622	90	47	43	2	BovineHD0200022552	ARS-BFGL-NGS-21252	78051685	78217224	165.54	14
S1623	90	48	42	2	BovineHD0200030329	BovineHD0200030427	104606470	104896096	289.627	24
S1624	90	49	41	2	BovineHD0200030459	BovineHD0200030497	104991733	105080283	88.551	16
S1625	90	48	42	2	BovineHD0200031772	BovineHD0200031773	109531929	109537136	5.208	2
S1626	90	47	43	4	BovineHD0400010926	BovineHD0400010958	38862602	38995798	133.197	8
S1627	90	43	47	5	BovineHD0500004784	BovineHD0500004784	16147741	16147741	0.001	1
S1628	90	45	45	5	ARS-BFGL-NGS-42349	BovineHD0500021075	73483526	73703552	220.027	16
S1629	90	45	45	6	BovineHD0600005215	BovineHD0600005220	17654156	17670953	16.798	4
S1630	90	52	38	6	BovineHD0600010034	BovineHD0600010231	34617256	35284938	667.683	82
S1631	90	53	37	6	BTA-76823-no-rs	BovineHD0600020724	72614036	72814644	200.609	20
S1632	90	40	50	6	BovineHD0600031835	BovineHD0600031942	107574058	108053203	479.146	44
S1633	90	44	46	7	BovineHD0700002458	BovineHD0700002489	8433338	8905045	471.708	10
S1634	90	52	38	7	Hapmap43047-BTA-78404	BovineHD0700005498	18364383	18514144	149.762	17
S1635	90	51	39	7	ARS-BFGL-NGS-112444	BovineHD0700006395	21978187	22024989	46.803	5
S1636	90	49	41	7	BovineHD0700008333	ARS-BFGL-NGS-86542	28300663	28415109	114.447	15
S1637	90	52	38	7	BovineHD0700033159	BTB-00322441	79561417	79600401	38.985	7
S1638	90	54	36	8	BovineHD0800014280	BovineHD0800014373	47348455	47591081	242.627	27
S1639	90	47	43	8	BovineHD0800015189	Hapmap38287-BTA-112874	50490506	50517491	26.986	5
S1640	90	49	41	8	BovineHD0800028992	BovineHD0800029003	96525205	96567461	42.257	5
S1641	90	52	38	8	BovineHD0800029298	BovineHD0800029350	97464665	97678196	213.532	20
S1642	90	51	39	8	BovineHD0800029407	BovineHD0800029407	97853381	97853381	0.001	1
S1643	90	47	43	8	BovineHD0800032767	BovineHD0800032834	107234827	107443555	208.729	13
S1644	90	46	44	9	BovineHD0900020843	BovineHD0900020861	73962243	74042853	80.611	10
S1645	90	48	42	10	BovineHD1000006563	ARS-BFGL-NGS-33553	20268794	20629073	360.28	35
S1646	90	43	47	11	BovineHD4100008525	BovineHD1100002793	7468966	7538380	69.415	20
S1647	90	59	31	13	BovineHD1300004996	ARS-BFGL-NGS-82109	17370403	17498396	127.994	14
S1648	90	56	34	13	BovineHD1300005335	BovineHD1300005358	18422179	18483811	61.633	12
S1649	90	57	33	13	ARS-BFGL-NGS-13518	BovineHD1300005556	18822522	18979281	156.76	23
S1650	90	55	35	13	BovineHD1300005726	ARS-BFGL-NGS-1742	19401455	19418162	16.708	3
S1651	90	54	36	13	ARS-BFGL-NGS-20264	BovineHD1300006366	21393333	21563810	170.478	22
S1652	90	51	39	13	BovineHD1300016960	BovineHD1300016971	58693425	58741419	47.995	3
S1653	90	53	37	13	BovineHD1300018321	BovineHD1300018322	63622862	63629244	6.383	2
S1654	90	40	50	13	BovineHD1300021675	BovineHD1300025077	74416437	74570187	153.751	16
S1655	90	36	54	13	BovineHD1300024025	BovineHD1300024027	82008723	82014409	5.687	3
S1656	90	53	37	14	BovineHD1400001968	Hapmap25718-BTC-048274	6202840	6253961	51.122	9
S1657	90	54	36	14	BovineHD1400001983	BovineHD1400001986	6257612	6268528	10.917	4
S1658	90	52	38	14	BovineHD1400002356	BovineHD4100010928	7521497	7541986	20.49	4
S1659	90	38	52	16	BovineHD1600009008	BovineHD1600009008	30977855	30977855	0.001	1
S1660	90	48	42	16	BovineHD1600011898	BovineHD1600012041	41744853	42187132	442.28	21
S1661	90	50	40	16	BovineHD1600018660	ARS-BFGL-NGS-61156	64421398	64746091	324.694	39
S1662	90	50	40	16	BovineHD1600018860	BovineHD1600018890	65015863	65093062	77.2	13
S1663	90	49	41	16	BovineHD1600022204	BovineHD1600022225	74921072	74988624	67.553	12
S1664	90	52	38	17	BovineHD1700003072	BovineHD1700003075	10555670	10565154	9.485	3
S1665	90	54	36	17	BovineHD1700003161	BTB-01441061	10811675	10841906	30.232	8
S1666	90	54	36	17	BovineHD1700003210	BovineHD1700003262	10977423	11209794	232.372	26
S1667	90	53	37	17	BovineHD1700003343	BovineHD1700003359	11500017	11565690	65.674	9
S1668	90	38	52	19	BovineHD1900010015	BovineHD1900010017	33429216	33437636	8.421	2
S1669	90	45	45	21	BovineHD2100001182	ARS-BFGL-NGS-34864	5857657	5946554	88.898	9
S1670	90	49	41	21	BovineHD2100001792	ARS-BFGL-NGS-67514	8013625	8125084	111.46	17
S1671	90	49	41	21	BovineHD2100001951	BovineHD2100001954	8461148	8466141	4.994	2
S1672	90	50	40	21	BovineHD2100001963	BovineHD2100001969	8485205	8498932	13.728	3
S1673	90	52	38	21	Hapmap44092-BTA-53416	BovineHD2100002471	10010929	10035435	24.507	4
S1674	90	42	48	21	BovineHD2100018454	Hapmap40048-BTA-119906	61309319	61392623	83.305	7
S1675	90	52	38	21	ARS-BFGL-NGS-38270	BovineHD2100019955	66496288	66528453	32.166	2
S1676	90	54	36	21	ARS-BFGL-NGS-7420	BovineHD2100020534	68503065	68592536	89.472	13
S1677	90	42	48	22	BovineHD2200002591	BovineHD2200002595	8503812	8516557	12.746	4
S1678	90	43	47	22	BovineHD2200002626	BovineHD2200002626	8636679	8636679	0.001	1
S1679	90	43	47	22	BovineHD2200002628	BovineHD2200002630	8655425	8661303	5.879	2
S1680	90	49	41	22	Hapmap43510-BTA-20951	BovineHD2200007712	26413410	26592911	179.502	16
S1681	90	48	42	22	Hapmap45714-BTA-77191	BovineHD2200007715	26600368	26618658	18.291	2
S1682	90	43	47	22	BovineHD4100015630	BovineHD2200009874	34051582	34473365	421.784	30
S1683	90	38	52	22	BovineHD2200012971	BovineHD2200012971	44263662	44263662	0.001	1
S1684	90	37	53	22	ARS-BFGL-NGS-115378	ARS-BFGL-NGS-116947	44593637	45339971	746.335	61
S1685	90	45	45	22	BovineHD2200015000	BovineHD2200015000	52199534	52199534	0.001	1
S1686	90	44	46	22	ARS-BFGL-NGS-111442	BovineHD2200015096	52227939	52597005	369.067	34
S1687	90	46	44	24	ARS-BFGL-NGS-38332	ARS-BFGL-NGS-38332	45410810	45410810	0.001	1
S1688	90	40	50	27	BovineHD2700002869	BovineHD2700002899	10400748	10545509	144.762	13
S1689	90	44	46	27	BovineHD2700003198	BovineHD2700003198	11727137	11727137	0.001	1
S1690	90	43	47	27	Hapmap24215-BTA-163266	Hapmap24215-BTA-163266	11736207	11736207	0.001	1
S1691	90	46	44	28	BovineHD2800004057	BTB-00978046	14268029	14273906	5.878	3
S1692	89	42	47	1	BovineHD0100005261	BovineHD0100005261	17996624	17996624	0.001	1
S1693	89	50	39	1	BovineHD0100024246	BovineHD0100024355	84022505	84502975	480.471	37
S1694	89	50	39	1	BovineHD0100024357	BovineHD0100024364	84513551	84534659	21.109	2
S1695	89	47	42	2	ARS-BFGL-NGS-100540	BovineHD0200001021	3893191	3930165	36.975	9
S1696	89	47	42	2	BovineHD0200001030	BTB-00078030	3952949	4490023	537.075	62
S1697	89	47	42	2	BovineHD0200002544	BovineHD0200002564	8737104	8834958	97.855	11
S1698	89	42	47	3	BovineHD0300000495	Hapmap42630-BTA-67480	1764288	1864779	100.492	10
S1699	89	43	46	3	BovineHD0300024497	BovineHD0300024550	85191313	85415677	224.365	23
S1700	89	48	41	4	BovineHD0400011356	BovineHD0400011365	40847226	40877291	30.066	8
S1701	89	50	39	6	ARS-BFGL-NGS-109149	ARS-BFGL-NGS-109149	71642644	71642644	0.001	1
S1702	89	56	33	6	BovineHD0600025292	BTB-01885835	90386506	90543297	156.792	13
S1703	89	55	34	6	BovineHD0600025339	BovineHD0600025351	90623941	90653902	29.962	3
S1704	89	44	45	7	BovineHD0700001962	ARS-BFGL-NGS-10823	6734512	6769114	34.603	6
S1705	89	45	44	7	BovineHD0700002049	BTB-01172167	7040750	7054542	13.793	2
S1706	89	50	39	7	BovineHD0700005285	BovineHD0700005332	17698407	17914866	216.46	27
S1707	89	50	39	7	BovineHD0700005344	BovineHD0700005415	17970087	18259740	289.654	21
S1708	89	57	32	7	BovineHD0700017451	BovineHD0700017474	58895466	58931433	35.968	7
S1709	89	48	41	7	BovineHD0700027600	BovineHD0700027610	92337653	92359894	22.242	5
S1710	89	47	42	8	BovineHD0800015423	BovineHD0800015573	51162172	51678047	515.876	51
S1711	89	46	43	9	BovineHD0900020869	BTA-19966-no-rs	74064289	74077680	13.392	3
S1712	89	48	41	10	ARS-BFGL-NGS-98985	BovineHD1000006407	19663335	19666544	3.21	2
S1713	89	48	41	10	BovineHD1000006442	BovineHD1000006442	19797770	19797770	0.001	1
S1714	89	57	32	10	BovineHD1000008921	BovineHD1000008924	27132858	27141761	8.904	2
S1715	89	60	29	10	BovineHD1000008936	BovineHD1000008942	27166108	27184008	17.901	5
S1716	89	56	33	13	BovineHD1300005578	ARS-BFGL-NGS-32085	19025407	19113353	87.947	18
S1717	89	54	35	13	BovineHD1300024916	BovineHD1300006521	21850554	22014074	163.521	28
S1718	89	55	34	13	BovineHD1300006536	BovineHD1300006574	22052446	22160159	107.714	20
S1719	89	56	33	13	BovineHD1300006622	BovineHD1300006637	22310343	22373411	63.069	6
S1720	89	55	34	13	BovineHD1300006666	BovineHD1300006666	22500127	22500127	0.001	1
S1721	89	51	38	13	BovineHD1300017291	BovineHD1300017293	59787076	59798615	11.54	2
S1722	89	51	38	13	BovineHD1300017309	Hapmap50919-BTA-23085	59850227	59901998	51.772	5
S1723	89	37	52	13	BovineHD1300023857	BovineHD1300023928	81504917	81716869	211.953	35
S1724	89	36	53	13	BovineHD1300023990	BovineHD1300024002	81922866	81939400	16.535	2
S1725	89	45	44	14	BovineHD1400019026	BovineHD1400019026	2500509	2500509	0.001	1
S1726	89	49	40	14	BovineHD1400003134	Hapmap29763-BTC-009422	9972915	10011395	38.481	5
S1727	89	43	46	14	BovineHD1400005442	BovineHD1400005487	17386616	17602188	215.573	31
S1728	89	42	47	14	ARS-BFGL-NGS-36826	BovineHD4100011526	46603107	46607403	4.297	2
S1729	89	47	42	16	BovineHD1600010513	BovineHD1600010534	35868054	35974437	106.384	16
S1730	89	44	45	16	BovineHD1600017556	BovineHD1600017593	61113074	61337876	224.803	14
S1731	89	45	44	16	BovineHD1600017682	BTB-01090859	61571864	61767877	196.014	23
S1732	89	46	43	16	ARS-BFGL-NGS-31199	ARS-BFGL-NGS-31199	62578656	62578656	0.001	1
S1733	89	42	47	17	BTB-00669395	Hapmap47945-BTA-41852	6279054	6307852	28.799	2
S1734	89	47	42	19	BTB-00745293	BTB-00745293	28120338	28120338	0.001	1
S1735	89	38	51	19	BovineHD1900009825	BovineHD1900009930	32718607	33117155	398.549	45
S1736	89	49	40	19	BovineHD1900014803	BovineHD1900014878	52232662	52587090	354.429	13
S1737	89	47	42	19	BovineHD1900015983	BovineHD1900016049	55903467	56111217	207.751	34
S1738	89	48	41	19	ARS-BFGL-NGS-114002	BovineHD1900016157	56506918	56531034	24.117	7
S1739	89	49	40	20	BovineHD2000016353	BovineHD2000016490	58622828	58878416	255.589	68
S1740	89	48	41	20	BovineHD4100014867	BovineHD2000018833	65403129	65414673	11.545	3
S1741	89	44	45	21	BovineHD2100001137	BovineHD2100001145	5721155	5760025	38.871	4
S1742	89	56	33	21	BovineHD2100004500	BovineHD2100004500	16028096	16028096	0.001	1
S1743	89	38	51	21	BovineHD2100015554	BovineHD2100015566	53904719	53939456	34.738	8
S1744	89	52	37	21	BovineHD2100019881	BovineHD2100019888	66192917	66233421	40.505	3
S1745	89	52	37	21	BovineHD2100019962	BovineHD2100019962	66575534	66575534	0.001	1
S1746	89	53	36	21	BovineHD2100020575	BovineHD2100020579	68759717	68771229	11.513	5
S1747	89	40	49	22	BTA-54665-no-rs	BTA-54665-no-rs	46740639	46740639	0.001	1
S1748	89	44	45	26	BovineHD2600006061	BovineHD2600006061	23206115	23206115	0.001	1
S1749	89	39	50	27	BovineHD2700002843	BovineHD2700002860	10300408	10362088	61.681	10
S1750	89	42	47	27	BovineHD2700003206	BovineHD2700003232	11769388	11824474	55.087	7
S1751	89	53	36	29	BovineHD2900001104	BovineHD2900001104	3879229	3879229	0.001	1
S1752	89	55	34	29	BovineHD2900003887	ARS-BFGL-NGS-42613	13048840	13144977	96.138	13
S1753	89	49	40	29	ARS-BFGL-NGS-106901	ARS-BFGL-NGS-106901	43706730	43706730	0.001	1
S1754	89	50	39	29	BovineHD2900013305	BovineHD2900013318	43744472	43837085	92.614	3
S1755	88	42	46	1	BovineHD0100005288	BovineHD0100046907	18075018	18194846	119.829	7
S1756	88	40	48	1	BTA-24729-no-rs	ARS-BFGL-NGS-29680	98799649	98891232	91.584	8
S1757	88	50	38	1	BovineHD0100040137	BovineHD0100040202	138891363	139076620	185.258	17
S1758	88	51	37	1	BovineHD0100040219	BovineHD0100040236	139111248	139149923	38.676	3
S1759	88	59	29	2	BovineHD0200036505	BovineHD0200036560	125274632	125425072	150.441	16
S1760	88	55	33	2	ARS-BFGL-NGS-17245	Hapmap24482-BTA-134676	126630633	126934550	303.918	30
S1761	88	54	34	2	BovineHD0200037043	BovineHD0200037053	127014062	127044766	30.705	9
S1762	88	47	41	3	BovineHD0300027660	BovineHD4100002353	95856137	95966229	110.093	16
S1763	88	45	43	6	BovineHD4100005170	BovineHD4100005170	71491731	71491731	0.001	1
S1764	88	49	39	6	BovineHD0600021078	BovineHD0600021096	74081071	74177762	96.692	4
S1765	88	49	39	6	BovineHD0600021102	BovineHD0600021102	74214699	74214699	0.001	1
S1766	88	44	44	7	BovineHD4100005733	BovineHD0700002046	6955000	7030810	75.811	8
S1767	88	51	37	7	BovineHD0700011147	BovineHD0700011154	37212512	37231985	19.474	5
S1768	88	57	31	7	BovineHD0700017711	BovineHD0700017730	59576787	59635238	58.452	6
S1769	88	57	31	7	BovineHD0700017808	BovineHD0700017835	59790619	59924010	133.392	7
S1770	88	54	34	7	BovineHD0700021838	BovineHD0700021886	72016958	72214148	197.191	16
S1771	88	43	45	7	UA-IFASA-5377	BovineHD0700029971	100116800	100171377	54.578	6
S1772	88	51	37	7	BovineHD0700031253	BovineHD0700031258	104580894	104612635	31.742	4
S1773	88	44	44	7	ARS-BFGL-NGS-21760	BovineHD0700032140	107183717	107558820	375.104	35
S1774	88	51	37	8	BovineHD0800029366	BovineHD0800029388	97724563	97800224	75.662	11
S1775	88	50	38	8	BovineHD0800029397	BovineHD0800029402	97830888	97841492	10.605	3
S1776	88	47	41	8	ARS-BFGL-NGS-3371	BovineHD0800032744	107048267	107181619	133.353	16
S1777	88	41	47	9	BovineHD0900020297	BovineHD0900020312	72161733	72191263	29.531	6
S1778	88	48	40	10	ARS-BFGL-NGS-115332	BovineHD1000006499	19887506	20068294	180.789	19
S1779	88	53	35	10	BTB-02098111	ARS-BFGL-NGS-3005	81532849	81617198	84.35	12
S1780	88	43	45	11	BovineHD1100006220	BovineHD1100006222	20607493	20617285	9.793	3
S1781	88	46	42	11	BovineHD1100018825	BovineHD1100018843	66661652	66734006	72.355	5
S1782	88	56	32	13	ARS-BFGL-NGS-112250	ARS-BFGL-NGS-112250	17532109	17532109	0.001	1
S1783	88	55	33	13	BovineHD1300006703	BovineHD1300006703	22637817	22637817	0.001	1
S1784	88	55	33	13	BovineHD4100010181	BovineHD4100010181	43976518	43976518	0.001	1
S1785	88	54	34	13	ARS-BFGL-NGS-16373	BovineHD1300012973	44105994	44141330	35.337	3
S1786	88	43	45	14	BovineHD1400005623	BovineHD1400005631	18067844	18098249	30.406	3
S1787	88	43	45	14	BovineHD1400008223	BovineHD1400008242	26824680	26891227	66.548	5
S1788	88	41	47	14	BovineHD1400013886	BovineHD1400013892	46610819	46637654	26.836	4
S1789	88	47	41	16	BovineHD1600000491	BovineHD1600000618	2064486	2436719	372.234	50
S1790	88	50	38	16	BovineHD1600000844	BovineHD1600000866	3135769	3198497	62.729	9
S1791	88	47	41	16	Hapmap52413-rs29016330	Hapmap52413-rs29016330	6529002	6529002	0.001	1
S1792	88	47	41	16	BovineHD1600001887	BovineHD1600001891	6696140	6704835	8.696	2
S1793	88	43	45	16	BovineHD1600017751	BovineHD1600017752	61818314	61825767	7.454	2
S1794	88	49	39	17	BovineHD1700005461	BovineHD1700005520	18601356	18869079	267.724	22
S1795	88	42	46	17	BovineHD1700007319	ARS-BFGL-NGS-40557	25581271	25619746	38.476	7
S1796	88	55	33	17	BovineHD1700017235	BovineHD1700017300	58159052	58422257	263.206	38
S1797	88	46	42	18	ARS-BFGL-NGS-23632	BovineHD1800004578	13929188	13944825	15.638	5
S1798	88	39	49	19	BovineHD1900016970	BovineHD1900016975	58806301	58828794	22.494	6
S1799	88	47	41	20	Hapmap51245-BTA-51165	BovineHD4100014875	66082471	66119395	36.925	6
S1800	88	42	46	21	ARS-BFGL-NGS-118390	BovineHD2100018895	62505076	62601939	96.864	13
S1801	88	56	32	23	ARS-BFGL-BAC-28344	BovineHD2300001028	4439745	4519966	80.222	13
S1802	88	55	33	23	ARS-BFGL-BAC-29860	BovineHD2300001079	4578804	4768932	190.129	21
S1803	88	42	46	24	BovineHD2400009964	BovineHD2400009964	35937082	35937082	0.001	1
S1804	88	42	46	24	BovineHD2400012379	BovineHD2400012388	44697843	44742890	45.048	5
S1805	88	49	39	24	BovineHD2400016998	BovineHD2400017083	58496006	58673896	177.891	38
S1806	88	47	41	26	BovineHD2600010073	BovineHD2600010171	36433385	36681212	247.828	54
S1807	88	47	41	26	BTA-10577-no-rs	BovineHD2600010555	37944727	37970870	26.144	6
S1808	88	54	34	26	BovineHD2600011261	BovineHD2600011266	40463291	40478607	15.317	3
S1809	87	39	48	1	BovineHD0100005085	BovineHD0100005105	17298439	17435319	136.881	5
S1810	87	45	42	1	BovineHD0100006353	DPI-50	21887191	22189500	302.31	38
S1811	87	44	43	1	BovineHD0100023119	BovineHD0100023119	79800553	79800553	0.001	1
S1812	87	44	43	1	BovineHD4100000465	BovineHD4100000465	79959213	79959213	0.001	1
S1813	87	45	42	1	BovineHD4100000466	BovineHD4100000466	79977379	79977379	0.001	1
S1814	87	49	38	2	BovineHD0200002024	BovineHD0200002024	6948931	6948931	0.001	1
S1815	87	44	43	2	BovineHD0200006473	BovineHD0200006496	22754932	22857746	102.815	5
S1816	87	43	44	2	BovineHD0200006528	BovineHD0200006532	23003379	23019756	16.378	3
S1817	87	40	47	2	BTB-01543204	BovineHD0200006630	23277266	23292729	15.464	4
S1818	87	48	39	2	BovineHD0200031741	Hapmap52138-rs29018607	109440254	109467992	27.739	6
S1819	87	41	46	3	BTB-01794313	BTB-01794313	86366796	86366796	0.001	1
S1820	87	49	38	3	BovineHD0300027020	BovineHD0300027051	93146743	93241357	94.615	12
S1821	87	41	46	4	BovineHD0400026879	BovineHD0400026880	95606062	95610865	4.804	2
S1822	87	46	41	5	BovineHD0500004381	BTA-87049-no-rs	14767613	14901254	133.642	15
S1823	87	44	43	5	BovineHD0500021200	ARS-BFGL-NGS-103091	74080439	74162338	81.9	7
S1824	87	40	47	6	BovineHD0600005395	BovineHD0600005413	18177478	18247972	70.495	5
S1825	87	43	44	6	BovineHD0600006122	BovineHD0600006185	20839987	21162006	322.02	32
S1826	87	46	41	6	BovineHD0600008207	BovineHD0600008252	28022653	28183012	160.36	11
S1827	87	45	42	6	BovineHD0600008310	BovineHD0600008323	28391805	28429624	37.82	5
S1828	87	45	42	6	BovineHD0600008361	BovineHD0600008371	28620488	28652976	32.489	6
S1829	87	47	40	6	BovineHD0600023926	BovineHD0600023927	85686637	85687301	0.665	2
S1830	87	50	37	7	BovineHD0700000537	BovineHD0700000569	2073973	2196858	122.886	22
S1831	87	51	36	7	BovineHD0700010896	BTA-90692-no-rs	36485793	36510745	24.953	5
S1832	87	46	41	7	BovineHD0700022504	BTB-01222434	74602853	74667894	65.042	7
S1833	87	46	41	7	BovineHD0700022536	ARS-BFGL-NGS-97447	74683665	75677689	994.025	107
S1834	87	50	37	7	BovineHD0700023816	BovineHD0700023817	79513855	79517096	3.242	2
S1835	87	42	45	7	UA-IFASA-6140	BovineHD0700029928	100053787	100059018	5.232	3
S1836	87	47	40	7	BovineHD0700031308	BovineHD0700031318	104804124	104868424	64.301	4
S1837	87	44	43	7	BovineHD0700031990	BovineHD0700032037	107036318	107137738	101.421	21
S1838	87	49	38	8	BovineHD0800029030	BovineHD0800029045	96645395	96679826	34.432	6
S1839	87	52	35	8	BovineHD0800029409	BovineHD0800029409	97857222	97857222	0.001	1
S1840	87	47	40	9	BovineHD0900004766	BovineHD0900004878	17374551	17802319	427.769	33
S1841	87	42	45	9	BovineHD0900021877	BovineHD0900021918	77452823	77638885	186.063	17
S1842	87	57	30	13	BovineHD1300007651	BovineHD1300007677	26139537	26237261	97.725	7
S1843	87	53	34	13	BovineHD1300013166	BovineHD1300013166	44893377	44893377	0.001	1
S1844	87	38	49	13	ARS-BFGL-NGS-59493	BovineHD1300021888	74826436	75032637	206.202	29
S1845	87	37	50	13	BovineHD4100010428	BovineHD1300021949	75036057	75220918	184.862	21
S1846	87	37	50	13	ARS-BFGL-NGS-32176	BovineHD1300022021	75285042	75407453	122.412	22
S1847	87	50	37	14	ARS-BFGL-BAC-20965	ARS-BFGL-BAC-20965	5851504	5851504	0.001	1
S1848	87	50	37	14	BovineHD1400001858	Hapmap25183-BTC-049425	5876531	5880036	3.506	2
S1849	87	53	34	14	BovineHD1400002615	BovineHD1400002631	8287427	8327933	40.507	6
S1850	87	50	37	14	Hapmap22906-BTC-050650	BovineHD1400003009	9570789	9610367	39.579	5
S1851	87	50	37	14	BovineHD4100011066	BovineHD1400003011	9618157	9619349	1.193	2
S1852	87	49	38	14	BovineHD1400003179	BovineHD4100011096	10195616	10249340	53.725	4
S1853	87	46	41	14	BovineHD1400004846	BovineHD1400004854	15486924	15505139	18.216	5
S1854	87	49	38	16	BovineHD1600000782	BovineHD1600000812	2902916	3050660	147.745	13
S1855	87	45	42	16	BovineHD1600002760	BovineHD1600002768	9657964	9674061	16.098	4
S1856	87	43	44	16	BovineHD1600002936	Hapmap33576-BTA-130425	10378259	10491446	113.188	9
S1857	87	38	49	16	BovineHD1600008499	BovineHD1600008555	29230416	29463377	232.962	18
S1858	87	37	50	16	Hapmap44502-BTA-96956	BovineHD1600008765	29964503	30107412	142.91	6
S1859	87	37	50	16	BTB-01275036	BovineHD1600008934	30376900	30791818	414.919	36
S1860	87	40	47	16	BovineHD1600009259	BovineHD1600009283	31769968	31813539	43.572	14
S1861	87	47	40	16	BovineHD1600010241	BovineHD1600010245	34864685	34874156	9.472	3
S1862	87	49	38	17	BovineHD1700005613	BovineHD1700005678	19079992	19260072	180.081	30
S1863	87	43	44	19	BovineHD1900009664	BovineHD1900009665	32175813	32180224	4.412	2
S1864	87	50	37	19	ARS-BFGL-NGS-22719	BovineHD1900014707	51427990	51851553	423.564	44
S1865	87	49	38	19	ARS-BFGL-NGS-112589	BovineHD1900014764	51860856	52030678	169.823	13
S1866	87	49	38	19	ARS-BFGL-NGS-11938	ARS-BFGL-NGS-11938	52622605	52622605	0.001	1
S1867	87	45	42	19	BovineHD1900015841	BovineHD1900015844	55486129	55501397	15.269	3
S1868	87	39	48	19	BovineHD1900016498	ARS-BFGL-NGS-56333	57484124	57485333	1.21	2
S1869	87	47	40	20	BovineHD2000016236	BovineHD2000016241	58389780	58400948	11.169	6
S1870	87	40	47	21	BovineHD2100001003	BovineHD2100001121	5372324	5675758	303.435	44
S1871	87	50	37	21	BovineHD2100002102	BovineHD2100002228	8891416	9246553	355.138	57
S1872	87	49	38	21	BovineHD2100002413	BovineHD2100002414	9799015	9799807	0.793	2
S1873	87	53	34	21	BovineHD2100020308	BovineHD2100020464	67904294	68423363	519.07	53
S1874	87	42	45	22	BovineHD2200014180	BovineHD2200014184	49003702	49023451	19.75	2
S1875	87	45	42	24	BovineHD2400012568	BovineHD2400012574	45288440	45302758	14.319	3
S1876	87	50	37	24	BovineHD2400016995	BovineHD2400016995	58491799	58491799	0.001	1
S1877	87	49	38	24	BovineHD2400017094	BovineHD2400017096	58719676	58721817	2.142	2
S1878	87	47	40	26	BovineHD2600010022	BovineHD2600010068	36328446	36426722	98.277	20
S1879	87	55	32	29	BovineHD2900003481	BovineHD2900003488	11839933	11848283	8.351	7
S1880	86	38	48	1	BovineHD0100004779	BovineHD0100004780	16127799	16128952	1.154	2
S1881	86	38	48	1	BovineHD0100005004	BTB-01872049	16998293	17105670	107.378	9
S1882	86	48	38	1	ARS-BFGL-BAC-6686	BovineHD0100005632	19340432	19353062	12.631	2
S1883	86	47	39	1	BovineHD0100008341	BovineHD0100008389	28500461	28715741	215.281	19
S1884	86	47	39	2	BovineHD0200002079	Hapmap52728-rs29018577	7110179	7144857	34.679	6
S1885	86	45	41	2	BovineHD0200002642	BovineHD0200002643	9140009	9143977	3.969	2
S1886	86	45	41	2	BovineHD4100000987	BovineHD0200002704	9308364	9481474	173.111	5
S1887	86	35	51	2	BovineHD0200004496	BovineHD0200004523	15703762	15820321	116.56	13
S1888	86	48	38	2	BovineHD0200030063	BovineHD0200030111	104092500	104265263	172.764	17
S1889	86	51	35	2	BovineHD0200037090	BovineHD0200037096	127125968	127155234	29.267	4
S1890	86	40	46	3	BovineHD0300000467	BovineHD0300000471	1702030	1712851	10.822	5
S1891	86	45	41	3	BovineHD0300026427	BovineHD0300026461	91290499	91362448	71.95	10
S1892	86	47	39	3	BTB-01517645	BovineHD0300027148	93630779	93633486	2.708	2
S1893	86	46	40	3	BovineHD0300027210	BovineHD0300027230	93849644	93941062	91.419	4
S1894	86	42	44	5	BovineHD0500020865	BovineHD0500020909	73028105	73143670	115.566	16
S1895	86	44	42	5	BovineHD0500022676	BovineHD0500022682	79642924	79669102	26.179	2
S1896	86	41	45	6	BovineHD0600006236	BovineHD0600006249	21335459	21389577	54.119	5
S1897	86	47	39	6	BovineHD4100005320	BovineHD4100005325	85578801	85598501	19.701	4
S1898	86	49	37	7	BovineHD0700000595	BovineHD0700000595	2316606	2316606	0.001	1
S1899	86	52	34	7	BovineHD0700010880	BovineHD0700010883	36421609	36431890	10.282	4
S1900	86	49	37	7	BovineHD0700011200	ARS-BFGL-NGS-116368	37370294	37374185	3.892	2
S1901	86	52	34	7	BovineHD0700024307	BovineHD0700024320	80677505	80692815	15.311	4
S1902	86	51	35	7	BovineHD0700024628	Hapmap33230-BTA-152909	81575233	82230892	655.66	62
S1903	86	47	39	8	BovineHD0800015580	BovineHD0800015581	51698373	51698980	0.608	2
S1904	86	48	38	8	BovineHD0800028630	BovineHD0800028716	95210259	95547296	337.038	30
S1905	86	40	46	9	BovineHD0900020638	BovineHD0900020651	73204591	73251019	46.429	4
S1906	86	40	46	9	BovineHD0900020675	BovineHD0900020726	73342942	73532425	189.484	14
S1907	86	43	43	10	ARS-BFGL-NGS-29714	BovineHD1000004980	15128004	15133355	5.352	2
S1908	86	45	41	10	BovineHD1000005896	BovineHD1000005902	17713028	17744741	31.714	3
S1909	86	45	41	10	BovineHD4100007937	BovineHD1000006078	18182880	18303061	120.182	18
S1910	86	46	40	10	BovineHD1000006097	BovineHD1000006134	18399812	18533851	134.04	17
S1911	86	46	40	10	BovineHD1000006741	BovineHD1000006741	20922221	20922221	0.001	1
S1912	86	47	39	10	BovineHD1000006842	BovineHD1000006850	21196515	21206865	10.351	8
S1913	86	45	41	11	BovineHD1100011781	BovineHD1100011791	40127775	40195484	67.71	7
S1914	86	56	30	13	BovineHD1300004523	BovineHD1300004677	15943969	16398623	454.655	50
S1915	86	55	31	13	ARS-BFGL-NGS-25859	BovineHD1300004759	16562400	16593714	31.315	3
S1916	86	48	38	13	BovineHD1300006234	BovineHD1300006237	21148445	21162542	14.098	3
S1917	86	35	51	13	BovineHD1300021660	BovineHD1300021668	74346857	74388937	42.081	7
S1918	86	50	36	14	BovineHD4100011072	BovineHD1400003024	9679238	9696102	16.865	4
S1919	86	47	39	14	BovineHD1400003197	BovineHD1400003197	10283125	10283125	0.001	1
S1920	86	46	40	14	BovineHD1400003202	BovineHD1400003202	10288547	10288547	0.001	1
S1921	86	43	43	14	BovineHD1400004908	BovineHD1400004908	15703451	15703451	0.001	1
S1922	86	53	33	14	UA-IFASA-8281	BovineHD1400021026	72376030	72571519	195.49	21
S1923	86	47	39	16	ARS-BFGL-NGS-96376	BovineHD1600000486	2037671	2053956	16.286	4
S1924	86	44	42	16	BovineHD1600002801	BovineHD1600002860	9823564	10011455	187.892	12
S1925	86	37	49	16	BovineHD1600008641	BovineHD1600008678	29704575	29824714	120.14	9
S1926	86	38	48	16	BTA-38608-no-rs	BTA-38608-no-rs	36670208	36670208	0.001	1
S1927	86	46	40	16	ARS-BFGL-NGS-78476	ARS-BFGL-NGS-78476	42737402	42737402	0.001	1
S1928	86	40	46	16	BovineHD1600013155	BovineHD1600013307	46781223	47365987	584.765	29
S1929	86	46	40	16	BovineHD1600014944	BovineHD1600014953	52596628	52629142	32.515	5
S1930	86	41	45	16	BovineHD1600017753	BovineHD1600017832	61829045	62114907	285.863	32
S1931	86	45	41	16	BovineHD1600022045	BovineHD1600022099	74592968	74714261	121.294	20
S1932	86	35	51	17	BovineHD1700009747	BovineHD1700009764	34844744	34878818	34.075	8
S1933	86	55	31	17	BovineHD1700016124	BovineHD1700016133	54713300	54726531	13.232	6
S1934	86	42	44	19	BovineHD1900007877	BovineHD1900007877	25888162	25888162	0.001	1
S1935	86	41	45	19	BovineHD1900009373	ARS-BFGL-NGS-76772	31247817	31252963	5.147	2
S1936	86	42	44	19	Hapmap32556-BTA-133226	Hapmap32556-BTA-133226	47486375	47486375	0.001	1
S1937	86	41	45	19	BovineHD1900013401	BovineHD1900013403	47575576	47580297	4.722	3
S1938	86	52	34	20	ARS-BFGL-NGS-71000	ARS-BFGL-NGS-71000	17751914	17751914	0.001	1
S1939	86	45	41	20	BovineHD2000015864	BovineHD2000015878	57419086	57445475	26.39	5
S1940	86	47	39	22	BovineHD2200003600	BovineHD2200003609	12204006	12242059	38.054	6
S1941	86	57	29	23	ARS-BFGL-NGS-44366	ARS-BFGL-NGS-16625	4277670	4365059	87.39	9
S1942	86	41	45	25	BovineHD2500001394	Hapmap26025-BTC-050671	5655714	5682523	26.81	10
S1943	86	43	43	25	BovineHD4100017068	BovineHD2500001661	6179810	6534323	354.514	69
S1944	86	42	44	25	Hapmap52616-rs29014010	BovineHD4100017103	6559886	6580769	20.884	5
S1945	86	47	39	26	BTB-00283181	BovineHD2600009948	36054698	36096914	42.217	5
S1946	86	55	31	29	BovineHD2900003681	BovineHD2900003696	12234959	12289015	54.057	11
S1947	86	54	32	29	BovineHD2900003715	BovineHD2900003724	12340269	12367666	27.398	6
S1948	86	44	42	29	BovineHD2900005141	BovineHD2900005141	17145030	17145030	0.001	1
S1949	86	45	41	29	BovineHD2900005267	BovineHD2900005297	17452624	17622292	169.669	22
S1950	85	46	39	1	BovineHD0100001013	BTB-00001074	3723615	3826765	103.151	9
S1951	85	47	38	1	BovineHD0100026008	BovineHD0100026019	91111077	91151442	40.366	6
S1952	85	38	47	1	BovineHD0100028387	BovineHD0100028420	98639915	98763057	123.143	14
S1953	85	43	42	1	BovineHD0100034362	BovineHD0100034384	120477016	120533443	56.428	10
S1954	85	48	37	1	BovineHD0100040344	BovineHD0100040347	139480879	139505480	24.602	3
S1955	85	48	37	2	BovineHD0200001969	BovineHD0200002000	6801640	6906386	104.747	18
S1956	85	45	40	2	BovineHD0200002095	BovineHD0200002095	7156261	7156261	0.001	1
S1957	85	41	44	2	BovineHD0200010227	Hapmap45885-BTA-63051	34515859	34606047	90.189	11
S1958	85	46	39	2	BovineHD0200022075	ARS-BFGL-NGS-83161	76325947	76431546	105.6	11
S1959	85	44	41	2	BovineHD0200031813	BovineHD0200031813	109661653	109661653	0.001	1
S1960	85	44	41	2	BovineHD0200031819	BovineHD0200031819	109680120	109680120	0.001	1
S1961	85	43	42	2	BovineHD0200032047	BovineHD0200032050	110428424	110451842	23.419	7
S1962	85	46	39	3	BovineHD0300027251	BovineHD0300027297	94004649	94238750	234.102	20
S1963	85	44	41	5	BovineHD0500022437	BovineHD0500022450	78638275	78689623	51.349	2
S1964	85	41	44	6	BovineHD0600005284	BovineHD0600005285	17850671	17852070	1.4	2
S1965	85	43	42	6	BovineHD0600006558	BovineHD0600006558	22379345	22379345	0.001	1
S1966	85	46	39	6	BovineHD0600008261	BovineHD0600008274	28205815	28251547	45.733	8
S1967	85	48	37	6	BovineHD0600014621	BovineHD0600014748	51749696	52231594	481.899	31
S1968	85	46	39	6	ARS-BFGL-NGS-7423	ARS-BFGL-NGS-7423	70673035	70673035	0.001	1
S1969	85	46	39	6	ARS-BFGL-NGS-119539	BovineHD0600020131	70831773	71250709	418.937	37
S1970	85	38	47	6	BovineHD0600031987	BovineHD0600031987	108235888	108235888	0.001	1
S1971	85	37	48	6	BTA-122629-no-rs	BovineHD0600031993	108250531	108256510	5.98	2
S1972	85	40	45	6	BovineHD0600030575	BovineHD0600030643	116447026	116561723	114.698	22
S1973	85	46	39	7	BovineHD0700000601	BovineHD0700000611	2345553	2378401	32.849	9
S1974	85	56	29	7	BovineHD0700018088	BovineHD0700018102	60721004	60765013	44.01	5
S1975	85	55	30	7	BovineHD0700018292	BovineHD0700018326	61253829	61364273	110.445	20
S1976	85	55	30	7	BovineHD4100006138	BovineHD0700018797	62687123	62689047	1.925	2
S1977	85	56	29	7	BovineHD4100006206	BovineHD0700021753	71778017	71797691	19.675	3
S1978	85	54	31	7	BovineHD0700021950	BovineHD0700021971	72441808	72514251	72.444	11
S1979	85	41	44	7	BTB-01671559	BTB-01671559	103557224	103557224	0.001	1
S1980	85	47	38	7	BovineHD0700031226	Hapmap43691-BTA-80500	104458055	104458862	0.808	2
S1981	85	53	32	8	BovineHD0800016544	BovineHD0800016546	54624472	54629646	5.175	2
S1982	85	47	38	8	BovineHD0800028865	ARS-BFGL-NGS-110090	96059960	96117236	57.277	6
S1983	85	45	40	9	BovineHD0900011631	BovineHD0900011640	41344419	41386422	42.004	4
S1984	85	50	35	9	BovineHD0900025074	BovineHD0900025078	87787701	87796155	8.455	4
S1985	85	48	37	9	BovineHD0900025161	BovineHD0900025163	88064819	88073766	8.948	2
S1986	85	45	40	10	BovineHD1000002893	BovineHD1000002929	8809679	8942450	132.772	8
S1987	85	44	41	10	BovineHD1000006169	ARS-BFGL-NGS-26461	18594835	18652289	57.455	10
S1988	85	47	38	10	BovineHD1000025184	BovineHD1000025187	87456200	87470195	13.996	2
S1989	85	40	45	11	BovineHD1100006116	BovineHD1100006173	20106592	20359631	253.04	26
S1990	85	45	40	11	BovineHD1100008417	BovineHD1100008419	28468759	28482019	13.261	3
S1991	85	50	35	11	BovineHD1100019752	BovineHD1100019786	69543403	69611818	68.416	10
S1992	85	54	31	13	BovineHD1300004690	BovineHD1300024535	16417774	16442171	24.398	8
S1993	85	54	31	13	BovineHD1300004837	ARS-BFGL-NGS-96622	16865792	16872886	7.095	2
S1994	85	54	31	13	BovineHD1300005620	BovineHD1300005634	19123815	19175121	51.307	6
S1995	85	47	38	13	BovineHD1300006219	BovineHD1300006225	21103204	21118778	15.575	3
S1996	85	50	35	13	BovineHD1300017481	BovineHD1300017482	60420386	60428082	7.697	3
S1997	85	48	37	13	BovineHD1300018343	BovineHD1300018373	63768396	63902120	133.725	12
S1998	85	35	50	13	BovineHD1300021266	ARS-BFGL-NGS-18767	73053997	73081959	27.963	7
S1999	85	46	39	14	BovineHD1400003035	BovineHD1400003040	9743161	9758180	15.02	4
[truncated: 4,759 more rows]
