# Supplementary material for: Whole-genome homozygosity mapping reveals candidate regions affecting bull fertility in US Holstein cattle
Source: BMC Genomics. 2020 May 4;21:338. doi: 10.1186/s12864-020-6758-y (PMC7199307; doi:10.1186/s12864-020-6758-y)
Supplement: Supplementary file 2 — Additional file 2. List of ROH segments enriched in low-fertility bulls. [file 12864_2020_6758_MOESM2_ESM.xlsx]

## Sheet: Sheet1
Region	No. Bulls	Low	High	Chr.	Start	End	Kb	No. SNP	P-value
1	147	92	55	2	122242657	122502525	259.87	24	0.000302
2	147	92	55	2	123029636	123078827	49.19	7	0.000302
3	142	89	53	2	123198814	123402513	203.7	33	0.00037
4	96	64	32	2	125011770	125105617	93.85	12	0.000254
5	91	61	30	2	125202865	125236384	33.52	7	0.000291
6	88	59	29	2	125274632	125425072	150.44	16	0.000374
7	47	35	12	5	85191780	85289152	97.37	11	0.000339
8	47	36	11	5	85407207	85501224	94.02	14	9.91e-05
9	48	36	12	5	85523262	85569862	46.6	6	0.000214
10	112	74	38	7	46103009	46251741	148.73	10	0.000112
11	109	71	38	7	46504867	46633888	129.02	5	0.000328
12	118	78	40	7	48186456	48193263	6.81	7	6.55e-05
13	112	74	38	7	48606355	48763885	157.53	26	0.000112
14	113	73	40	7	48858734	49396693	537.96	38	0.000392
15	145	92	53	7	54134239	54170407	36.17	18	0.000137
16	141	89	52	7	55246640	55453089	206.45	19	0.000251
17	74	51	23	8	44817928	44871339	53.41	7	0.000358
18	81	55	26	8	45248379	45351612	103.23	18	0.000372
19	130	83	47	8	56084360	56629644	545.29	31	0.000247
20	127	81	46	8	56908304	57004633	96.33	7	0.000321
21	89	60	29	10	27166108	27184008	17.9	5	0.000258
22	176	107	69	10	68307915	68405934	98.02	8	0.00044
23	176	107	69	10	68472249	68542119	69.87	12	0.00044
24	178	109	69	10	68975386	69047911	72.53	6	0.000237
25	178	109	69	10	69213407	69263101	49.7	9	0.000237
26	177	110	67	10	69458775	69478429	19.66	5	8.08e-05
27	178	109	69	10	69515185	69624746	109.56	9	0.000237
28	171	107	64	10	71023784	71510327	486.54	29	6.89e-05
29	169	105	64	10	71756246	71956178	199.93	5	0.000135
30	96	64	32	13	26260323	26340527	80.21	9	0.000254
31	97	64	33	13	27050457	27088377	37.92	7	0.000407
32	62	46	16	17	59986109	60035632	49.52	10	3.84e-05
33	93	63	30	17	60339676	60568984	229.31	36	0.000137
34	97	65	32	17	60709041	60771002	61.96	13	0.000175
35	56	41	15	23	2352780	2561177	208.4	18	0.000185
36	57	42	15	23	3160652	3209192	48.54	5	0.000118
37	57	43	14	23	4002706	4018158	15.45	7	3.57e-05
38	53	40	13	25	32215384	32240080	24.7	8	6.94e-05
